# Supplementary material for: Small RNA-Sequencing Links Physiological Changes and RdDM Process to Vegetative-to-Floral Transition in Apple
Source: Front Plant Sci. 2017 May 29;8:873. doi: 10.3389/fpls.2017.00873 (PMC5447065; doi:10.3389/fpls.2017.00873)
Supplement: Supplementary file 1 [file Table1.XLSX]

## Sheet: Sheet2
Table S1 Adapters and probes used in this study
Sample ID	Oligo sequence (5' to 3', RED and underlined part is barcode sequence)
VB1-3' adapter	CAAGCAGAAGACGGCATACGAGATCGAAACGTGACTGGAGTTCCTTGGCACCCGAGAATTCCA
VB2-3' adapter	CAAGCAGAAGACGGCATACGAGATCGTACGGTGACTGGAGTTCCTTGGCACCCGAGAATTCCA
FB1-3' adapter	CAAGCAGAAGACGGCATACGAGATGCTACCGTGACTGGAGTTCCTTGGCACCCGAGAATTCCA
FB2-3' adapter	CAAGCAGAAGACGGCATACGAGATCTCTACGTGACTGGAGTTCCTTGGCACCCGAGAATTCCA
FB3-3' adapter	CAAGCAGAAGACGGCATACGAGATGCGGACGTGACTGGAGTTCCTTGGCACCCGAGAATTCCA
5' adapter	GUUCAGAGUUCUACAGUCCGACGAUC
Forward primer for amplification of the barcoded cDNA library	CCACCGACAGGTTCAGAGTTCTACAGTCCGA
Reverse primer for amplification of the barcoded cDNA library	CAAGCAGAAGACGGCATACGA
as-miR319 for RNA blot	AGGGAGCTCCCTTCAGTCCAA
as-miR164 for RNA blot	TGCACGTGCCCTGCTTCTCCA
as-miR398 for RNA blot	CAGGGGCGACCTGAGAACACA
as-miR171 for RNA blot	GATATTGGCGCGGCTCAATCA
as-miR393 for RNA blot	AGATCAATGCGATCCCTTTGGA
