# Supplementary material for: Small RNA-Sequencing Links Physiological Changes and RdDM Process to Vegetative-to-Floral Transition in Apple
Source: Front Plant Sci. 2017 May 29;8:873. doi: 10.3389/fpls.2017.00873 (PMC5447065; doi:10.3389/fpls.2017.00873)
Supplement: Supplementary file 2 [file Table2.xlsx]

## Sheet: size_distr_redundant-apple
Table S2 Length distribution of redundant reads of sRNAs from Malus domestica vegetative and floral buds
	VB1	VB2	FB1	FB2	FB3
18	660749	635759	420622	499617	500670
19	616716	600799	610418	469026	444426
20	656850	606448	756402	583388	547726
21	990941	823725	1466970	1113881	1067380
22	519340	448845	757612	581434	583592
23	507508	438701	967749	761905	791125
24	1124387	923842	2630018	2276425	2479765
25	170049	158331	216233	173618	155274
26	79591	71681	77696	54836	26670
27	11980	9699	6588	3915	2500
28	1126	744	635	295	266
29	70	48	29	16	30
30	25	12	9	8	14
	5339332	4718634	7910981	6518364	6599438
