# Supplementary material for: Small RNA-Sequencing Links Physiological Changes and RdDM Process to Vegetative-to-Floral Transition in Apple
Source: Front Plant Sci. 2017 May 29;8:873. doi: 10.3389/fpls.2017.00873 (PMC5447065; doi:10.3389/fpls.2017.00873)
Supplement: Supplementary file 3 [file Table3.xlsx]

## Sheet: stat-length_distr_uniq-apple
Table S3 Length distribution of unique reads of sRNAs from Malus domestica vegetative and floral buds
	VB1	VB2	FB1	FB2	FB3
18	43402	38592	46146	50716	53087
19	57026	51364	84050	72212	71580
20	69339	58582	110036	94963	91651
21	120595	92933	215244	187243	184657
22	103947	81736	208194	179652	186557
23	227516	183379	545900	463087	493077
24	634950	499787	1628154	1486323	1633411
25	17934	14830	37527	34830	34910
26	5078	4173	6708	5624	3538
27	1277	916	941	739	590
28	232	141	159	125	136
29	49	32	26	16	26
30	21	11	9	8	13
	1281366	1026476	2883094	2575538	2753233
