# Supplementary material for: Small RNA-Sequencing Links Physiological Changes and RdDM Process to Vegetative-to-Floral Transition in Apple
Source: Front Plant Sci. 2017 May 29;8:873. doi: 10.3389/fpls.2017.00873 (PMC5447065; doi:10.3389/fpls.2017.00873)
Supplement: Supplementary file 4 [file Table4.XLSX]

## Sheet: Sheet1
Table S4 Sequencing data of differentially expressed known miRNAs from Malus domestica
miRNA names	Sequence	Length (nt)	Log2RPM of vegetative bud	Log2RPM of floral bud	logFC	logCPM	LR	PValue	FDR
mdm-miR1511	ACCUAGCUCUGAUACCAUGAA	21	9.60236	13.0008	-3.80592	12.3921	44.3728	2.7143e-11	8.97806e-10
mdm-miR156a	UGACAGAAGAGAGUGAGCAC	20	12.904	12.1579	0.745852	12.4883	3.55009	0.0595421	0.119641
mdm-miR156aa	UGACAGAAGAUAGAGAGCAC	20	9.01793	8.76179	0.0994768	8.84932	0.0178009	0.893861	0.90651
mdm-miR156ab	UUGACAGAAGAUAGAGAGCAC	21	13.214	13.0101	0.187314	13.0918	0.145857	0.702526	0.772599
mdm-miR156ac	UUGACAGAAGAUAGAGAGCAC	21	13.214	13.0101	0.187314	13.0918	0.145857	0.702526	0.772599
mdm-miR156b	UGACAGAAGAGAGUGAGCAC	20	12.904	12.1579	0.745852	12.4883	3.55009	0.0595421	0.119641
mdm-miR156c	UGACAGAAGAGAGUGAGCAC	20	12.904	12.1579	0.745852	12.4883	3.55009	0.0595421	0.119641
mdm-miR156d	UGACAGAAGAGAGUGAGCAC	20	12.904	12.1579	0.745852	12.4883	3.55009	0.0595421	0.119641
mdm-miR156e	UGACAGAAGAGAGUGAGCAC	20	12.904	12.1579	0.745852	12.4883	3.55009	0.0595421	0.119641
mdm-miR156f	UGACAGAAGAGAGUGAGCAC	20	12.904	12.1579	0.745852	12.4883	3.55009	0.0595421	0.119641
mdm-miR156g	UGACAGAAGAGAGUGAGCAC	20	12.904	12.1579	0.745852	12.4883	3.55009	0.0595421	0.119641
mdm-miR156h	UGACAGAAGAGAGUGAGCAC	20	12.904	12.1579	0.745852	12.4883	3.55009	0.0595421	0.119641
mdm-miR156i	UGACAGAAGAGAGUGAGCAC	20	12.904	12.1579	0.745852	12.4883	3.55009	0.0595421	0.119641
mdm-miR156j	UGACAGAAGAGAGUGAGCAC	20	12.904	12.1579	0.745852	12.4883	3.55009	0.0595421	0.119641
mdm-miR156k	UGACAGAAGAGAGUGAGCAC	20	12.904	12.1579	0.745852	12.4883	3.55009	0.0595421	0.119641
mdm-miR156l	UGACAGAAGAGAGUGAGCAC	20	12.904	12.1579	0.745852	12.4883	3.55009	0.0595421	0.119641
mdm-miR156m	UGACAGAAGAGAGUGAGCAC	20	12.904	12.1579	0.745852	12.4883	3.55009	0.0595421	0.119641
mdm-miR156n	UGACAGAAGAGAGUGAGCAC	20	12.904	12.1579	0.745852	12.4883	3.55009	0.0595421	0.119641
mdm-miR156o	UGACAGAAGAGAGUGAGCAC	20	12.904	12.1579	0.745852	12.4883	3.55009	0.0595421	0.119641
mdm-miR156p	CUGACAGAAGAUAGAGAGCAC	21	9.27738	9.04941	0.10047	9.12704	0.0232207	0.878885	0.901958
mdm-miR156q	CUGACAGAAGAUAGAGAGCAC	21	9.27738	9.04941	0.10047	9.12704	0.0232207	0.878885	0.901958
mdm-miR156r	CUGACAGAAGAUAGAGAGCAC	21	9.27738	9.04941	0.10047	9.12704	0.0232207	0.878885	0.901958
mdm-miR156s	CUGACAGAAGAUAGAGAGCAC	21	9.27738	9.04941	0.10047	9.12704	0.0232207	0.878885	0.901958
mdm-miR156T	UUGACAGAAGAGAGAGAGCAC	21	9.70562	10.6354	-1.20666	10.3692	3.39506	0.0653921	0.12666
mdm-miR156t	UUGACAGAAGAGAGAGAGCAC	21	9.70562	10.6354	-1.20666	10.3692	3.39506	0.0653921	0.12666
mdm-miR156v	UUGACAGAAGAGAGAGAGCAC	21	9.70562	10.6354	-1.20666	10.3692	3.39506	0.0653921	0.12666
mdm-miR156w	UUGACAGAAGAGAGAGAGCAC	21	9.70562	10.6354	-1.20666	10.3692	3.39506	0.0653921	0.12666
mdm-miR156x	UGACAGAAGAUAGAGAGCAC	20	9.01793	8.76179	0.0994768	8.84932	0.0178009	0.893861	0.90651
mdm-miR156y	UGACAGAAGAUAGAGAGCAC	20	9.01793	8.76179	0.0994768	8.84932	0.0178009	0.893861	0.90651
mdm-miR156z	UGACAGAAGAUAGAGAGCAC	20	9.01793	8.76179	0.0994768	8.84932	0.0178009	0.893861	0.90651
mdm-miR159a	CUUGGAUUGAAGGGAGCUCC	20	21.0546	21.4237	-0.368933	21.2872	4.04704	0.0442489	0.105706
mdm-miR159b	CUUGGAUUGAAGGGAGCUCC	20	21.0546	21.4237	-0.368933	21.2872	4.04704	0.0442489	0.105706
mdm-miR159c	GAAUUCCUUCUCCUCUCCUUU	21	11.6782	10.5444	1.17552	11.0621	7.93207	0.00485662	0.0151552
mdm-miR160a	UGCCUGGCUCCCUGUAUGCCA	21	13.0082	12.7895	0.210392	12.8767	0.388517	0.53308	0.621204
mdm-miR160b	UGCCUGGCUCCCUGUAUGCCA	21	13.0082	12.7895	0.210392	12.8767	0.388517	0.53308	0.621204
mdm-miR160c	UGCCUGGCUCCCUGUAUGCCA	21	13.0082	12.7895	0.210392	12.8767	0.388517	0.53308	0.621204
mdm-miR160d	UGCCUGGCUCCCUGUAUGCCA	21	13.0082	12.7895	0.210392	12.8767	0.388517	0.53308	0.621204
mdm-miR160e	UGCCUGGCUCCCUGUAUGCCA	21	13.0082	12.7895	0.210392	12.8767	0.388517	0.53308	0.621204
mdm-miR162a	UCGAUAAACCUCUGCAUCCAG	21	13.3385	14.8759	-1.55914	14.4446	22.4781	2.12557e-06	1.54915e-05
mdm-miR162b	UCGAUAAACCUCUGCAUCCAG	21	13.3385	14.8759	-1.55914	14.4446	22.4781	2.12557e-06	1.54915e-05
mdm-miR164a	UGGAGAAGCAGGGCACAUGCC	21	9.94828	10.6719	-0.919715	10.4534	4.91298	0.0266556	0.0698897
mdm-miR164b	UGGAGAAGCAGGGCACGUGCA	21	11.7283	13.6722	-2.01584	13.186	34.38	4.53357e-09	6.28849e-08
mdm-miR164c	UGGAGAAGCAGGGCACGUGCA	21	11.7283	13.6722	-2.01584	13.186	34.38	4.53357e-09	6.28849e-08
mdm-miR164d	UGGAGAAGCAGGGCACGUGCA	21	11.7283	13.6722	-2.01584	13.186	34.38	4.53357e-09	6.28849e-08
mdm-miR164e	UGGAGAAGCAGGGCACGUGCA	21	11.7283	13.6722	-2.01584	13.186	34.38	4.53357e-09	6.28849e-08
mdm-miR164f	UGGAGAAGCAGGGCACGUGCA	21	11.7283	13.6722	-2.01584	13.186	34.38	4.53357e-09	6.28849e-08
mdm-miR166a	UCGGACCAGGCUUCAUUCCCC	21	24.5561	24.2467	0.309598	24.3786	2.22374	0.135904	0.212504
mdm-miR166b	UCGGACCAGGCUUCAUUCCCC	21	24.5561	24.2467	0.309598	24.3786	2.22374	0.135904	0.212504
mdm-miR166c	UCGGACCAGGCUUCAUUCCCC	21	24.5561	24.2467	0.309598	24.3786	2.22374	0.135904	0.212504
mdm-miR166d	UCGGACCAGGCUUCAUUCCCC	21	24.5561	24.2467	0.309598	24.3786	2.22374	0.135904	0.212504
mdm-miR166e	UCGGACCAGGCUUCAUUCCCC	21	24.5561	24.2467	0.309598	24.3786	2.22374	0.135904	0.212504
mdm-miR166f	UCGGACCAGGCUUCAUUCCCC	21	24.5561	24.2467	0.309598	24.3786	2.22374	0.135904	0.212504
mdm-miR166g	UCGGACCAGGCUUCAUUCCCC	21	24.5561	24.2467	0.309598	24.3786	2.22374	0.135904	0.212504
mdm-miR166h	UCGGACCAGGCUUCAUUCCCC	21	24.5561	24.2467	0.309598	24.3786	2.22374	0.135904	0.212504
mdm-miR166i	UCGGACCAGGCUUCAUUCCCC	21	24.5561	24.2467	0.309598	24.3786	2.22374	0.135904	0.212504
mdm-miR167a	AGAUCAUCUGGCAGUUUCACC	21	9.40357	9.10532	0.198426	9.20911	0.109024	0.741259	0.802875
mdm-miR167b	UGAAGCUGCCAGCAUGAUCUA	21	15.7761	17.6195	-1.84716	17.1297	43.1513	5.06657e-11	1.14665e-09
mdm-miR167c	UGAAGCUGCCAGCAUGAUCUA	21	15.7761	17.6195	-1.84716	17.1297	43.1513	5.06657e-11	1.14665e-09
mdm-miR167d	UGAAGCUGCCAGCAUGAUCUA	21	15.7761	17.6195	-1.84716	17.1297	43.1513	5.06657e-11	1.14665e-09
mdm-miR167e	UGAAGCUGCCAGCAUGAUCUA	21	15.7761	17.6195	-1.84716	17.1297	43.1513	5.06657e-11	1.14665e-09
mdm-miR167f	UGAAGCUGCCAGCAUGAUCUA	21	15.7761	17.6195	-1.84716	17.1297	43.1513	5.06657e-11	1.14665e-09
mdm-miR167g	UGAAGCUGCCAGCAUGAUCUA	21	15.7761	17.6195	-1.84716	17.1297	43.1513	5.06657e-11	1.14665e-09
mdm-miR167h	UGAAGCUGCCAGCAUGAUCUUA	22	14.5998	15.1134	-0.519448	14.9313	3.78148	0.0518228	0.115985
mdm-miR167i	UGAAGCUGCCAGCAUGAUCUUA	22	14.5998	15.1134	-0.519448	14.9313	3.78148	0.0518228	0.115985
mdm-miR167j	UGAAGCUGCCAGCAUGAUCUUA	22	14.5998	15.1134	-0.519448	14.9313	3.78148	0.0518228	0.115985
mdm-miR168a	UCGCUUGGUGCAGGUCGGGAA	21	16.0399	15.7809	0.258405	15.8894	1.21081	0.271173	0.372538
mdm-miR168b	UCGCUUGGUGCAGGUCGGGAA	21	16.0399	15.7809	0.258405	15.8894	1.21081	0.271173	0.372538
mdm-miR169a	CAGCCAAGGAUGACUUGCCGG	21	9.77578	10.2059	-0.62497	10.0671	1.38699	0.238914	0.343884
mdm-miR171a	UUGAGCCGCGUCAAUAUCUCC	21	17.4523	18.1687	-0.717091	17.9234	8.01778	0.00463203	0.0146454
mdm-miR171b	UUGAGCCGCGUCAAUAUCUCC	21	17.4523	18.1687	-0.717091	17.9234	8.01778	0.00463203	0.0146454
mdm-miR171c	UGAUUGAGCCGCGCCAAUAUC	21	12.9738	14.1187	-1.16979	13.7708	13.674	0.000217444	0.00118356
mdm-miR171d	UGAUUGAGCCGCGCCAAUAUC	21	12.9738	14.1187	-1.16979	13.7708	13.674	0.000217444	0.00118356
mdm-miR171e	UGAUUGAGCCGCGCCAAUAUC	21	12.9738	14.1187	-1.16979	13.7708	13.674	0.000217444	0.00118356
mdm-miR171f	UUGAGCCGUGCCAAUAUCACG	21	10.2915	10.802	-0.64431	10.6387	2.64097	0.10414	0.172897
mdm-miR171g	UGAUUGAGCCGUGCCAAUAUC	21	8.69987	9.80281	-1.79351	9.50995	7.00807	0.0081143	0.0243996
mdm-miR171h	UGAUUGAGCCGUGCCAAUAUC	21	8.69987	9.80281	-1.79351	9.50995	7.00807	0.0081143	0.0243996
mdm-miR171i	UGAGCCGAACCAAUAUCACUC	21	11.3295	13.8276	-2.60061	13.273	47.3264	6.00977e-12	2.1535e-10
mdm-miR171j	UUGAGCCGCGCCAAUAUCACU	21	11.0213	11.8027	-0.869117	11.5597	6.95227	0.00837129	0.0246552
mdm-miR171k	UUGAGCCGCGCCAAUAUCACU	21	11.0213	11.8027	-0.869117	11.5597	6.95227	0.00837129	0.0246552
mdm-miR171l	UUGAGCCGCGCCAAUAUCACU	21	11.0213	11.8027	-0.869117	11.5597	6.95227	0.00837129	0.0246552
mdm-miR171m	UUGAGCCGUGCCAAUAUCACA	21	9.2858	9.71024	-0.724716	9.57606	1.16543	0.280342	0.381478
mdm-miR171n	UUGAGCCGUGCCAAUAUCACA	21	9.2858	9.71024	-0.724716	9.57606	1.16543	0.280342	0.381478
mdm-miR172a	AGAAUCUUGAUGAUGCUGCA	20	9.2858	10.4944	-1.6379	10.1727	5.31883	0.0210961	0.0563437
mdm-miR172b	AGAAUCUUGAUGAUGCUGCA	20	9.2858	10.4944	-1.6379	10.1727	5.31883	0.0210961	0.0563437
mdm-miR172c	AGAAUCUUGAUGAUGCUGCA	20	9.2858	10.4944	-1.6379	10.1727	5.31883	0.0210961	0.0563437
mdm-miR172d	AGAAUCUUGAUGAUGCUGCAU	21	13.515	15.0277	-1.53518	14.5998	12.8655	0.000334695	0.00167348
mdm-miR172e	AGAAUCUUGAUGAUGCUGCAU	21	13.515	15.0277	-1.53518	14.5998	12.8655	0.000334695	0.00167348
mdm-miR172f	AGAAUCUUGAUGAUGCUGCAU	21	13.515	15.0277	-1.53518	14.5998	12.8655	0.000334695	0.00167348
mdm-miR172g	AGAAUCUUGAUGAUGCUGCAU	21	13.515	15.0277	-1.53518	14.5998	12.8655	0.000334695	0.00167348
mdm-miR172h	AGAAUCUUGAUGAUGCUGCAU	21	13.515	15.0277	-1.53518	14.5998	12.8655	0.000334695	0.00167348
mdm-miR172i	GGAAUCUUGAUGAUGCUGCAU	21	12.2019	14.4111	-2.26847	13.8815	24.5178	7.36261e-07	6.73601e-06
mdm-miR172j	GGAAUCUUGAUGAUGCUGCAU	21	12.2019	14.4111	-2.26847	13.8815	24.5178	7.36261e-07	6.73601e-06
mdm-miR172k	GGAAUCUUGAUGAUGCUGCAU	21	12.2019	14.4111	-2.26847	13.8815	24.5178	7.36261e-07	6.73601e-06
mdm-miR172m	AGAAUCUUGAUGAUGCUGCAG	21	9.78351	11.1155	-1.61718	10.7622	8.70773	0.00316864	0.0104809
mdm-miR172n	AGAAUCUUGAUGAUGCUGCAG	21	9.78351	11.1155	-1.61718	10.7622	8.70773	0.00316864	0.0104809
mdm-miR172o	AGAAUCUUGAUGAUGCUGCAG	21	9.78351	11.1155	-1.61718	10.7622	8.70773	0.00316864	0.0104809
mdm-miR2118a	CUACCGAUGCCACUAAGUCCCA	22	12.632	14.09	-1.4961	13.6775	14.1672	0.000167259	0.000958953
mdm-miR2118b	CUACCGAUGCCACUAAGUCCCA	22	12.632	14.09	-1.4961	13.6775	14.1672	0.000167259	0.000958953
mdm-miR2118c	CUACCGAUGCCACUAAGUCCCA	22	12.632	14.09	-1.4961	13.6775	14.1672	0.000167259	0.000958953
mdm-miR319a	UUGGACUGAAGGGAGCUCCCU	21	21.7076	23.1878	-1.48009	22.76	55.6425	8.69245e-14	3.73775e-12
mdm-miR319b	UUGGACUGAAGGGAGCUCCCU	21	21.7076	23.1878	-1.48009	22.76	55.6425	8.69245e-14	3.73775e-12
mdm-miR319c	AUCCAACGAAGCAGGAGCUGA	21	11.1568	14.7595	-3.72731	14.115	83.3706	6.80247e-20	9.75021e-18
mdm-miR3627a	UCGCAGGAGAGAUGGCACUA	20	11.4514	13.2539	-1.88809	12.7928	28.3367	1.01946e-07	1.21769e-06
mdm-miR3627b	UCGCAGGAGAGAUGGCACUA	20	11.4514	13.2539	-1.88809	12.7928	28.3367	1.01946e-07	1.21769e-06
mdm-miR3627c	UCGCAGGAGAGAUGGCACUA	20	11.4514	13.2539	-1.88809	12.7928	28.3367	1.01946e-07	1.21769e-06
mdm-miR390a	AAGCUCAGGAGGGAUAGCGCC	21	14.5053	15.5695	-1.07276	15.2349	11.3187	0.000767307	0.0034369
mdm-miR390b	AAGCUCAGGAGGGAUAGCGCC	21	14.5053	15.5695	-1.07276	15.2349	11.3187	0.000767307	0.0034369
mdm-miR390c	AAGCUCAGGAGGGAUAGCGCC	21	14.5053	15.5695	-1.07276	15.2349	11.3187	0.000767307	0.0034369
mdm-miR390d	AAGCUCAGGAGGGAUAGCGCC	21	14.5053	15.5695	-1.07276	15.2349	11.3187	0.000767307	0.0034369
mdm-miR390e	AAGCUCAGGAGGGAUAGCGCC	21	14.5053	15.5695	-1.07276	15.2349	11.3187	0.000767307	0.0034369
mdm-miR390f	AAGCUCAGGAGGGAUAGCGCC	21	14.5053	15.5695	-1.07276	15.2349	11.3187	0.000767307	0.0034369
mdm-miR391	UACGCAGGAGAGAUGACGCCG	21	13.5124	13.7726	-0.270759	13.6761	0.803745	0.369976	0.483555
mdm-miR393a	UCCAAAGGGAUCGCAUUGAUCU	22	15.3767	17.4501	-2.07851	16.927	63.5138	1.59251e-15	1.1413e-13
mdm-miR393b	UCCAAAGGGAUCGCAUUGAUCU	22	15.3767	17.4501	-2.07851	16.927	63.5138	1.59251e-15	1.1413e-13
mdm-miR393c	UCCAAAGGGAUCGCAUUGAUCU	22	15.3767	17.4501	-2.07851	16.927	63.5138	1.59251e-15	1.1413e-13
mdm-miR393d	AUCAUGCGAUCCCUUCGGACG	21	10.1586	10.3526	-0.314416	10.2846	0.474726	0.490821	0.586259
mdm-miR393e	AUCAUGCGAUCCCUUCGGACG	21	10.1586	10.3526	-0.314416	10.2846	0.474726	0.490821	0.586259
mdm-miR393f	AUCAUGCGAUCCCUUCGGACG	21	10.1586	10.3526	-0.314416	10.2846	0.474726	0.490821	0.586259
mdm-miR394a	UUGGCAUUCUGUCCACCUCC	20	20.5704	20.3702	0.200275	20.4537	1.0566	0.303991	0.408488
mdm-miR394b	UUGGCAUUCUGUCCACCUCC	20	20.5704	20.3702	0.200275	20.4537	1.0566	0.303991	0.408488
mdm-miR395a	CUGAAGUGUUUGGGGGAACUC	21	11.0417	10.6022	0.416167	10.7741	0.750499	0.386318	0.488278
mdm-miR395b	CUGAAGUGUUUGGGGGAACUC	21	11.0417	10.6022	0.416167	10.7741	0.750499	0.386318	0.488278
mdm-miR395c	CUGAAGUGUUUGGGGGAACUC	21	11.0417	10.6022	0.416167	10.7741	0.750499	0.386318	0.488278
mdm-miR395d	CUGAAGUGUUUGGGGGAACUC	21	11.0417	10.6022	0.416167	10.7741	0.750499	0.386318	0.488278
mdm-miR395e	CUGAAGUGUUUGGGGGAACUC	21	11.0417	10.6022	0.416167	10.7741	0.750499	0.386318	0.488278
mdm-miR395f	CUGAAGUGUUUGGGGGAACUC	21	11.0417	10.6022	0.416167	10.7741	0.750499	0.386318	0.488278
mdm-miR395g	CUGAAGUGUUUGGGGGAACUC	21	11.0417	10.6022	0.416167	10.7741	0.750499	0.386318	0.488278
mdm-miR395h	CUGAAGUGUUUGGGGGAACUC	21	11.0417	10.6022	0.416167	10.7741	0.750499	0.386318	0.488278
mdm-miR395i	CUGAAGUGUUUGGGGGAACUC	21	11.0417	10.6022	0.416167	10.7741	0.750499	0.386318	0.488278
mdm-miR396a	UUCCACAGCUUUCUUGAACAG	21	13.2639	15.0654	-1.82726	14.5883	22.6341	1.95976e-06	1.47841e-05
mdm-miR396b	UUCCACAGCUUUCUUGAACUG	21	14.7715	16.3429	-1.57932	15.9008	25.395	4.67125e-07	4.78247e-06
mdm-miR396c	UUCCACAGCUUUCUUGAACUU	21	18.0701	19.325	-1.25542	18.9438	23.6686	1.14433e-06	9.84125e-06
mdm-miR396d	UUCCACAGCUUUCUUGAACUU	21	18.0701	19.325	-1.25542	18.9438	23.6686	1.14433e-06	9.84125e-06
mdm-miR396e	UUCCACAGCUUUCUUGAACUU	21	18.0701	19.325	-1.25542	18.9438	23.6686	1.14433e-06	9.84125e-06
mdm-miR396f	UUCCACGGCUUUCUUGAACUG	21	16.217	17.0077	-0.792572	16.7419	10.7591	0.00103768	0.00446202
mdm-miR396g	UUCCACGGCUUUCUUGAACUG	21	16.217	17.0077	-0.792572	16.7419	10.7591	0.00103768	0.00446202
mdm-miR397a	UUGAGUGCAGCGUUGAUGAAA	21	8.86783	8.16605	0.811918	8.43253	0.89376	0.34446	0.45857
mdm-miR397b	UUGAGUGCAGCGUUGAUGAAA	21	8.86783	8.16605	0.811918	8.43253	0.89376	0.34446	0.45857
mdm-miR398a	UGUGUUCUCAGGUCACCCCUU	21	11.8519	11.2114	0.644814	11.4788	4.51325	0.0336332	0.086085
mdm-miR398b	UGUGUUCUCAGGUCGCCCCUG	21	15.4326	11.2679	4.23872	14.2024	184.016	6.43526e-42	1.38358e-39
mdm-miR398c	UGUGUUCUCAGGUCGCCCCUG	21	15.4326	11.2679	4.23872	14.2024	184.016	6.43526e-42	1.38358e-39
mdm-miR399d	UGCCAAAGGAGAGUUGCCCUA	21	9.60236	11.1945	-1.9262	10.7981	20.5731	5.73961e-06	3.79697e-05
mdm-miR399i	UGCCAAAGGAGAGUUGCCCUG	21	10.5916	12.3946	-1.96535	11.9452	21.817	2.99928e-06	2.11425e-05
mdm-miR399j	UGCCAAAGGAGAGUUGCCCUG	21	10.5916	12.3946	-1.96535	11.9452	21.817	2.99928e-06	2.11425e-05
mdm-miR403a	UUAGAUUCACGCACAAACUCG	21	13.7909	14.4325	-0.654825	14.2125	3.2658	0.0707386	0.134591
mdm-miR403b	UUAGAUUCACGCACAAACUCG	21	13.7909	14.4325	-0.654825	14.2125	3.2658	0.0707386	0.134591
mdm-miR408a	AUGCACUGCCUCUUCCCUGGC	21	12.0594	10.2524	1.88653	11.1874	12.8819	0.000331773	0.00167348
mdm-miR477a	ACUCUCCCUCAAGAGCUUCUC	21	10.3557	11.0921	-0.882396	10.8675	3.8896	0.048586	0.111127
mdm-miR477b	ACUCUCCCUCAAGAGCUUCUC	21	11.8697	13.6374	-1.8334	13.1761	22.7362	1.8583e-06	1.42691e-05
mdm-miR482a-3p	UUCCCAAGCCCGCCCAUUCCUA	22	16.5005	17.2995	-0.800819	17.0312	6.01244	0.0142054	0.0396644
mdm-miR482a-5p	AGGAAUGGGCUGUUUGGGAAGA	22	21.8083	22.1846	-0.37617	22.0456	2.85075	0.0913311	0.161188
mdm-miR482b	UCUUUCCUAUCCCUCCCAUUCC	22	19.3817	18.9262	0.455685	19.1258	5.43988	0.019682	0.0542518
mdm-miR482c	UCUUUCCUAACCCUCCCAUUCC	22	19.7732	19.4342	0.339152	19.5794	2.9701	0.0848168	0.153887
mdm-miR482d	AAUGGAAGGGUAGGAAAGAAG	21	10.5471	12.8043	-2.44201	12.2895	25.0106	5.70164e-07	5.57206e-06
mdm-miR5225c	UCUGUCGUGGGUGAGAUGGUGC	22	15.1682	16.0784	-0.915094	15.7815	12.8254	0.000341945	0.00169007
mdm-miR535d	UGACGACGAGAGAGAGCACGC	21	12.2917	13.9503	-1.70442	13.5047	26.5204	2.60769e-07	2.9508e-06
mdm-miR7121a	UCCUCUUGGUGAUCGCCCUGU	21	18.4929	18.0698	0.423151	18.254	4.31747	0.037723	0.0916889
mdm-miR7121b	UCCUCUUGGUGAUCGCCCUGU	21	18.4929	18.0698	0.423151	18.254	4.31747	0.037723	0.0916889
mdm-miR7121c	UCCUCUUGGUGAUCGCCCUGU	21	18.4929	18.0698	0.423151	18.254	4.31747	0.037723	0.0916889
mdm-miR7121d	UCCUCUUGGUGAUCGCCCUGC	21	17.3572	16.9811	0.376083	17.143	3.01204	0.0826484	0.150614
mdm-miR7121e	UCCUCUUGGUGAUCGCCCUGC	21	17.3572	16.9811	0.376083	17.143	3.01204	0.0826484	0.150614
mdm-miR7121f	UCCUCUUGGUGAUCGCCCUGC	21	17.3572	16.9811	0.376083	17.143	3.01204	0.0826484	0.150614
mdm-miR7121g	UCCUCUUGGUGAUCGCCCUGC	21	17.3572	16.9811	0.376083	17.143	3.01204	0.0826484	0.150614
mdm-miR7121h	UCCUCUUGGUGAUCGCCCUGC	21	17.3572	16.9811	0.376083	17.143	3.01204	0.0826484	0.150614
mdm-miR7124a	CACCAAUAUCAACUUUAUUUG	21	11.4552	13.1618	-1.80136	12.7146	14.8817	0.000114467	0.000693251
mdm-miR7124b	CACCAAUAUCAACUUUAUUUG	21	11.4552	13.1618	-1.80136	12.7146	14.8817	0.000114467	0.000693251
mdm-miR827	UUAGAUGACCAUCAACGAACA	21	11.5411	11.6661	-0.167575	11.6194	0.172363	0.67802	0.755307
mdm-miR828a	UCUUGCUCAAAUGAGUAUUCCA	22	9.29002	10.02	-1.08353	9.80572	2.75506	0.0969472	0.166085
mdm-miR828b	UCUUGCUCAAAUGAGUAUUCCA	22	9.29002	10.02	-1.08353	9.80572	2.75506	0.0969472	0.166085
mdm-miR858	UUCGUUGUCUGUUCGACCUGA	21	17.595	17.6473	-0.0526388	17.6266	0.0577616	0.810069	0.848438
