# Supplementary material for: Small RNA-Sequencing Links Physiological Changes and RdDM Process to Vegetative-to-Floral Transition in Apple
Source: Front Plant Sci. 2017 May 29;8:873. doi: 10.3389/fpls.2017.00873 (PMC5447065; doi:10.3389/fpls.2017.00873)
Supplement: Supplementary file 5 [file Table5.XLSX]

## Sheet: Sheet1
Table S5 GO analysis of significant differentially expressed miRNAs from Malus domestica
GO_acc	term_type	Term	queryitem	querytotal	bgitem	bgtotal	pvalue	FDR	entries
GO:0032774	P	RNA biosynthetic process	14	50	2060	36542	4.6e-07	2.8e-05	// MDP0000911724 // MDP0000292181 // MDP0000121265 // MDP0000313025 // MDP0000200319 // MDP0000281079 // MDP0000130802 // MDP0000163645 // MDP0000249678 // MDP0000233948 // MDP0000288574 // MDP0000137561 // MDP0000550049 // MDP0000204900
GO:0006350	P	transcription	14	50	2054	36542	4.4e-07	2.8e-05	// MDP0000911724 // MDP0000292181 // MDP0000121265 // MDP0000313025 // MDP0000200319 // MDP0000281079 // MDP0000130802 // MDP0000163645 // MDP0000249678 // MDP0000233948 // MDP0000288574 // MDP0000137561 // MDP0000550049 // MDP0000204900
GO:0006351	P	transcription, DNA-dependent	14	50	2053	36542	4.4e-07	2.8e-05	// MDP0000911724 // MDP0000292181 // MDP0000121265 // MDP0000313025 // MDP0000200319 // MDP0000281079 // MDP0000130802 // MDP0000163645 // MDP0000249678 // MDP0000233948 // MDP0000288574 // MDP0000137561 // MDP0000550049 // MDP0000204900
GO:0045449	P	regulation of transcription	11	50	1810	36542	2.8e-05	0.00051	// MDP0000911724 // MDP0000233948 // MDP0000121265 // MDP0000200319 // MDP0000281079 // MDP0000130802 // MDP0000163645 // MDP0000288574 // MDP0000137561 // MDP0000550049 // MDP0000204900
GO:0019219	P	regulation of nucleobase, nucleoside, nucleotide and nucleic acid metabolic process	11	50	1838	36542	3.2e-05	0.00051	// MDP0000911724 // MDP0000233948 // MDP0000121265 // MDP0000200319 // MDP0000281079 // MDP0000130802 // MDP0000163645 // MDP0000288574 // MDP0000137561 // MDP0000550049 // MDP0000204900
GO:0031326	P	regulation of cellular biosynthetic process	11	50	1858	36542	3.5e-05	0.00051	// MDP0000911724 // MDP0000233948 // MDP0000121265 // MDP0000200319 // MDP0000281079 // MDP0000130802 // MDP0000163645 // MDP0000288574 // MDP0000137561 // MDP0000550049 // MDP0000204900
GO:0010468	P	regulation of gene expression	11	50	1863	36542	3.6e-05	0.00051	// MDP0000911724 // MDP0000233948 // MDP0000121265 // MDP0000200319 // MDP0000281079 // MDP0000130802 // MDP0000163645 // MDP0000288574 // MDP0000137561 // MDP0000550049 // MDP0000204900
GO:0009889	P	regulation of biosynthetic process	11	50	1858	36542	3.5e-05	0.00051	// MDP0000911724 // MDP0000233948 // MDP0000121265 // MDP0000200319 // MDP0000281079 // MDP0000130802 // MDP0000163645 // MDP0000288574 // MDP0000137561 // MDP0000550049 // MDP0000204900
GO:0051171	P	regulation of nitrogen compound metabolic process	11	50	1841	36542	3.3e-05	0.00051	// MDP0000911724 // MDP0000233948 // MDP0000121265 // MDP0000200319 // MDP0000281079 // MDP0000130802 // MDP0000163645 // MDP0000288574 // MDP0000137561 // MDP0000550049 // MDP0000204900
GO:0016070	P	RNA metabolic process	14	50	2751	36542	1.3e-05	0.00051	// MDP0000911724 // MDP0000292181 // MDP0000121265 // MDP0000313025 // MDP0000200319 // MDP0000281079 // MDP0000130802 // MDP0000163645 // MDP0000249678 // MDP0000233948 // MDP0000288574 // MDP0000137561 // MDP0000550049 // MDP0000204900
GO:0051252	P	regulation of RNA metabolic process	11	50	1816	36542	2.9e-05	0.00051	// MDP0000911724 // MDP0000233948 // MDP0000121265 // MDP0000200319 // MDP0000281079 // MDP0000130802 // MDP0000163645 // MDP0000288574 // MDP0000137561 // MDP0000550049 // MDP0000204900
GO:0006355	P	regulation of transcription, DNA-dependent	11	50	1807	36542	2.7e-05	0.00051	// MDP0000911724 // MDP0000233948 // MDP0000121265 // MDP0000200319 // MDP0000281079 // MDP0000130802 // MDP0000163645 // MDP0000288574 // MDP0000137561 // MDP0000550049 // MDP0000204900
GO:0010556	P	regulation of macromolecule biosynthetic process	11	50	1855	36542	3.5e-05	0.00051	// MDP0000911724 // MDP0000233948 // MDP0000121265 // MDP0000200319 // MDP0000281079 // MDP0000130802 // MDP0000163645 // MDP0000288574 // MDP0000137561 // MDP0000550049 // MDP0000204900
GO:0080090	P	regulation of primary metabolic process	11	50	1881	36542	4e-05	0.00051	// MDP0000911724 // MDP0000233948 // MDP0000121265 // MDP0000200319 // MDP0000281079 // MDP0000130802 // MDP0000163645 // MDP0000288574 // MDP0000137561 // MDP0000550049 // MDP0000204900
GO:0060255	P	regulation of macromolecule metabolic process	11	50	1904	36542	4.4e-05	0.00053	// MDP0000911724 // MDP0000233948 // MDP0000121265 // MDP0000200319 // MDP0000281079 // MDP0000130802 // MDP0000163645 // MDP0000288574 // MDP0000137561 // MDP0000550049 // MDP0000204900
GO:0031323	P	regulation of cellular metabolic process	11	50	1941	36542	5.3e-05	0.0006	// MDP0000911724 // MDP0000233948 // MDP0000121265 // MDP0000200319 // MDP0000281079 // MDP0000130802 // MDP0000163645 // MDP0000288574 // MDP0000137561 // MDP0000550049 // MDP0000204900
GO:0019222	P	regulation of metabolic process	11	50	1976	36542	6.2e-05	0.00066	// MDP0000911724 // MDP0000233948 // MDP0000121265 // MDP0000200319 // MDP0000281079 // MDP0000130802 // MDP0000163645 // MDP0000288574 // MDP0000137561 // MDP0000550049 // MDP0000204900
GO:0006139	P	nucleobase, nucleoside, nucleotide and nucleic acid metabolic process	15	50	3837	36542	0.00013	0.0013	// MDP0000911724 // MDP0000292181 // MDP0000288614 // MDP0000313025 // MDP0000200319 // MDP0000281079 // MDP0000130802 // MDP0000163645 // MDP0000249678 // MDP0000121265 // MDP0000233948 // MDP0000288574 // MDP0000137561 // MDP0000550049 // MDP0000204900
GO:0006807	P	nitrogen compound metabolic process	16	50	4700	36542	0.00036	0.0035	// MDP0000911724 // MDP0000292181 // MDP0000288614 // MDP0000313025 // MDP0000200319 // MDP0000303619 // MDP0000281079 // MDP0000130802 // MDP0000163645 // MDP0000249678 // MDP0000121265 // MDP0000233948 // MDP0000288574 // MDP0000137561 // MDP0000550049 // MDP0000204900
GO:0010467	P	gene expression	14	50	3812	36542	0.00045	0.0041	// MDP0000911724 // MDP0000292181 // MDP0000121265 // MDP0000313025 // MDP0000200319 // MDP0000281079 // MDP0000130802 // MDP0000163645 // MDP0000249678 // MDP0000233948 // MDP0000288574 // MDP0000137561 // MDP0000550049 // MDP0000204900
GO:0034645	P	cellular macromolecule biosynthetic process	14	50	3867	36542	0.00052	0.0043	// MDP0000911724 // MDP0000292181 // MDP0000121265 // MDP0000313025 // MDP0000200319 // MDP0000281079 // MDP0000130802 // MDP0000163645 // MDP0000249678 // MDP0000233948 // MDP0000288574 // MDP0000137561 // MDP0000550049 // MDP0000204900
GO:0009059	P	macromolecule biosynthetic process	14	50	3873	36542	0.00052	0.0043	// MDP0000911724 // MDP0000292181 // MDP0000121265 // MDP0000313025 // MDP0000200319 // MDP0000281079 // MDP0000130802 // MDP0000163645 // MDP0000249678 // MDP0000233948 // MDP0000288574 // MDP0000137561 // MDP0000550049 // MDP0000204900
GO:0050794	P	regulation of cellular process	12	50	3123	36542	0.00085	0.0067	// MDP0000911724 // MDP0000233948 // MDP0000121265 // MDP0000200319 // MDP0000281079 // MDP0000130802 // MDP0000163645 // MDP0000152817 // MDP0000288574 // MDP0000137561 // MDP0000550049 // MDP0000204900
GO:0050789	P	regulation of biological process	12	50	3183	36542	0.001	0.0076	// MDP0000911724 // MDP0000233948 // MDP0000121265 // MDP0000200319 // MDP0000281079 // MDP0000130802 // MDP0000163645 // MDP0000152817 // MDP0000288574 // MDP0000137561 // MDP0000550049 // MDP0000204900
GO:0065007	P	biological regulation	12	50	3355	36542	0.0016	0.012	// MDP0000911724 // MDP0000233948 // MDP0000121265 // MDP0000200319 // MDP0000281079 // MDP0000130802 // MDP0000163645 // MDP0000152817 // MDP0000288574 // MDP0000137561 // MDP0000550049 // MDP0000204900
GO:0009058	P	biosynthetic process	16	50	5483	36542	0.002	0.014	// MDP0000911724 // MDP0000292181 // MDP0000121265 // MDP0000313025 // MDP0000200319 // MDP0000303619 // MDP0000281079 // MDP0000130802 // MDP0000163645 // MDP0000249678 // MDP0000177623 // MDP0000233948 // MDP0000288574 // MDP0000137561 // MDP0000550049 // MDP0000204900
GO:0044249	P	cellular biosynthetic process	15	50	5179	36542	0.0031	0.021	// MDP0000911724 // MDP0000292181 // MDP0000121265 // MDP0000313025 // MDP0000200319 // MDP0000303619 // MDP0000281079 // MDP0000130802 // MDP0000163645 // MDP0000249678 // MDP0000233948 // MDP0000288574 // MDP0000137561 // MDP0000550049 // MDP0000204900
GO:0044260	P	cellular macromolecule metabolic process	21	50	8781	36542	0.0039	0.025	// MDP0000911724 // MDP0000292181 // MDP0000121265 // MDP0000288614 // MDP0000379904 // MDP0000475144 // MDP0000313025 // MDP0000200319 // MDP0000281079 // MDP0000130802 // MDP0000184039 // MDP0000249678 // MDP0000284274 // MDP0000163645 // MDP0000233948 // MDP0000293965 // MDP0000288574 // MDP0000137561 // MDP0000550049 // MDP0000204900 // MDP0000568581
GO:0043170	P	macromolecule metabolic process	22	50	9868	36542	0.0072	0.045	// MDP0000281079 // MDP0000249678 // MDP0000284274 // MDP0000204900 // MDP0000911724 // MDP0000288614 // MDP0000200319 // MDP0000184039 // MDP0000292181 // MDP0000163645 // MDP0000379904 // MDP0000475144 // MDP0000313025 // MDP0000121265 // MDP0000137561 // MDP0000568581 // MDP0000233948 // MDP0000130802 // MDP0000550049 // MDP0000293965 // MDP0000288574 // MDP0000286463
GO:0044237	P	cellular metabolic process	23	50	11695	36542	0.027	0.16	// MDP0000193167 // MDP0000303619 // MDP0000281079 // MDP0000249678 // MDP0000284274 // MDP0000204900 // MDP0000911724 // MDP0000288614 // MDP0000200319 // MDP0000184039 // MDP0000292181 // MDP0000163645 // MDP0000379904 // MDP0000475144 // MDP0000313025 // MDP0000121265 // MDP0000137561 // MDP0000568581 // MDP0000233948 // MDP0000130802 // MDP0000550049 // MDP0000293965 // MDP0000288574
GO:0009987	P	cellular process	28	50	15307	36542	0.031	0.18	// MDP0000193167 // MDP0000303619 // MDP0000281079 // MDP0000249678 // MDP0000284274 // MDP0000319328 // MDP0000204900 // MDP0000911724 // MDP0000288614 // MDP0000200319 // MDP0000184039 // MDP0000191848 // MDP0000292181 // MDP0000296050 // MDP0000163645 // MDP0000379904 // MDP0000475144 // MDP0000313025 // MDP0000166425 // MDP0000121265 // MDP0000137561 // MDP0000568581 // MDP0000233948 // MDP00…
GO:0044238	P	primary metabolic process	24	50	13015	36542	0.048	0.28	// MDP0000303619 // MDP0000281079 // MDP0000249678 // MDP0000284274 // MDP0000204900 // MDP0000911724 // MDP0000288614 // MDP0000447149 // MDP0000200319 // MDP0000184039 // MDP0000292181 // MDP0000163645 // MDP0000379904 // MDP0000475144 // MDP0000313025 // MDP0000121265 // MDP0000137561 // MDP0000568581 // MDP0000233948 // MDP0000130802 // MDP0000550049 // MDP0000293965 // MDP0000288574 // MDP00…
GO:0016310	P	phosphorylation	5	50	3079	36542	0.41	1	// MDP0000284274 // MDP0000184039 // MDP0000379904 // MDP0000475144 // MDP0000568581
GO:0006468	P	protein amino acid phosphorylation	5	50	2845	36542	0.35	1	// MDP0000284274 // MDP0000184039 // MDP0000379904 // MDP0000475144 // MDP0000568581
GO:0044267	P	cellular protein metabolic process	6	50	5467	36542	0.78	1	// MDP0000379904 // MDP0000475144 // MDP0000184039 // MDP0000284274 // MDP0000293965 // MDP0000568581
GO:0043687	P	post-translational protein modification	5	50	3208	36542	0.45	1	// MDP0000284274 // MDP0000184039 // MDP0000379904 // MDP0000475144 // MDP0000568581
GO:0006464	P	protein modification process	5	50	3398	36542	0.5	1	// MDP0000284274 // MDP0000184039 // MDP0000379904 // MDP0000475144 // MDP0000568581
GO:0043412	P	macromolecule modification	5	50	3514	36542	0.53	1	// MDP0000284274 // MDP0000184039 // MDP0000379904 // MDP0000475144 // MDP0000568581
GO:0008152	P	metabolic process	28	50	18069	36542	0.22	1	// MDP0000193167 // MDP0000303619 // MDP0000281079 // MDP0000249678 // MDP0000284274 // MDP0000177623 // MDP0000204900 // MDP0000911724 // MDP0000288614 // MDP0000447149 // MDP0000200319 // MDP0000184039 // MDP0000292181 // MDP0000163645 // MDP0000379904 // MDP0000475144 // MDP0000313025 // MDP0000121265 // MDP0000147309 // MDP0000137561 // MDP0000568581 // MDP0000233948 // MDP0000130802 // MDP00…
GO:0019538	P	protein metabolic process	7	50	6434	36542	0.8	1	// MDP0000379904 // MDP0000475144 // MDP0000184039 // MDP0000284274 // MDP0000293965 // MDP0000286463 // MDP0000568581
GO:0006796	P	phosphate metabolic process	5	50	3281	36542	0.47	1	// MDP0000284274 // MDP0000184039 // MDP0000379904 // MDP0000475144 // MDP0000568581
GO:0006793	P	phosphorus metabolic process	5	50	3281	36542	0.47	1	// MDP0000284274 // MDP0000184039 // MDP0000379904 // MDP0000475144 // MDP0000568581
GO:0003677	F	DNA binding	19	50	3019	36542	6.8e-09	5.5e-07	// MDP0000911724 // MDP0000233948 // MDP0000288614 // MDP0000313025 // MDP0000200319 // MDP0000281079 // MDP0000130802 // MDP0000163645 // MDP0000147309 // MDP0000297978 // MDP0000158607 // MDP0000155354 // MDP0000121265 // MDP0000249678 // MDP0000137561 // MDP0000550049 // MDP0000204900 // MDP0000146640 // MDP0000263766
GO:0003676	F	nucleic acid binding	20	50	5094	36542	5.3e-06	0.00021	// MDP0000911724 // MDP0000233948 // MDP0000288614 // MDP0000313025 // MDP0000200319 // MDP0000303619 // MDP0000281079 // MDP0000130802 // MDP0000163645 // MDP0000147309 // MDP0000249678 // MDP0000158607 // MDP0000155354 // MDP0000121265 // MDP0000297978 // MDP0000137561 // MDP0000550049 // MDP0000204900 // MDP0000146640 // MDP0000263766
GO:0003700	F	transcription factor activity	7	50	978	36542	0.00037	0.0099	// MDP0000233948 // MDP0000200319 // MDP0000281079 // MDP0000130802 // MDP0000163645 // MDP0000137561 // MDP0000204900
GO:0030528	F	transcription regulator activity	7	50	1088	36542	0.00069	0.014	// MDP0000233948 // MDP0000200319 // MDP0000281079 // MDP0000130802 // MDP0000163645 // MDP0000137561 // MDP0000204900
GO:0005488	F	binding	39	50	24037	36542	0.044	0.71	// MDP0000193167 // MDP0000303619 // MDP0000281079 // MDP0000281236 // MDP0000249678 // MDP0000284274 // MDP0000319328 // MDP0000204900 // MDP0000306873 // MDP0000911724 // MDP0000280817 // MDP0000288614 // MDP0000200319 // MDP0000184039 // MDP0000550049 // MDP0000297978 // MDP0000163645 // MDP0000379904 // MDP0000475144 // MDP0000313025 // MDP0000121265 // MDP0000147309 // MDP0000304462 // MDP00…
GO:0005515	F	protein binding	17	50	8573	36542	0.06	0.81	// MDP0000233948 // MDP0000379904 // MDP0000475144 // MDP0000173587 // MDP0000303619 // MDP0000147309 // MDP0000550049 // MDP0000281236 // MDP0000304462 // MDP0000568581 // MDP0000284274 // MDP0000305229 // MDP0000162030 // MDP0000286463 // MDP0000306873 // MDP0000251730 // MDP0000498419
GO:0016772	F	transferase activity, transferring phosphorus-containing groups	9	50	3820	36542	0.073	0.84	// MDP0000292181 // MDP0000379904 // MDP0000475144 // MDP0000313025 // MDP0000303619 // MDP0000184039 // MDP0000249678 // MDP0000284274 // MDP0000568581
GO:0001883	F	purine nucleoside binding	7	50	5864	36542	0.71	1	// MDP0000288614 // MDP0000379904 // MDP0000475144 // MDP0000184039 // MDP0000284274 // MDP0000319328 // MDP0000568581
GO:0005524	F	ATP binding	7	50	4616	36542	0.45	1	// MDP0000288614 // MDP0000379904 // MDP0000475144 // MDP0000184039 // MDP0000284274 // MDP0000319328 // MDP0000568581
GO:0016740	F	transferase activity	10	50	6584	36542	0.41	1	// MDP0000292181 // MDP0000379904 // MDP0000475144 // MDP0000313025 // MDP0000303619 // MDP0000184039 // MDP0000249678 // MDP0000284274 // MDP0000177623 // MDP0000568581
GO:0000166	F	nucleotide binding	9	50	8157	36542	0.82	1	// MDP0000288614 // MDP0000379904 // MDP0000475144 // MDP0000193167 // MDP0000303619 // MDP0000184039 // MDP0000284274 // MDP0000319328 // MDP0000568581
GO:0004713	F	protein tyrosine kinase activity	5	50	2222	36542	0.19	1	// MDP0000284274 // MDP0000184039 // MDP0000379904 // MDP0000475144 // MDP0000568581
GO:0017076	F	purine nucleotide binding	7	50	6433	36542	0.8	1	// MDP0000288614 // MDP0000379904 // MDP0000475144 // MDP0000184039 // MDP0000284274 // MDP0000319328 // MDP0000568581
GO:0004672	F	protein kinase activity	5	50	2868	36542	0.36	1	// MDP0000284274 // MDP0000184039 // MDP0000379904 // MDP0000475144 // MDP0000568581
GO:0001882	F	nucleoside binding	7	50	5886	36542	0.71	1	// MDP0000288614 // MDP0000379904 // MDP0000475144 // MDP0000184039 // MDP0000284274 // MDP0000319328 // MDP0000568581
GO:0016301	F	kinase activity	5	50	3241	36542	0.46	1	// MDP0000284274 // MDP0000184039 // MDP0000379904 // MDP0000475144 // MDP0000568581
GO:0003824	F	catalytic activity	18	50	17419	36542	0.96	1	// MDP0000292181 // MDP0000379904 // MDP0000447149 // MDP0000313025 // MDP0000193167 // MDP0000303619 // MDP0000147309 // MDP0000184039 // MDP0000152817 // MDP0000177623 // MDP0000249678 // MDP0000284274 // MDP0000319328 // MDP0000293965 // MDP0000475144 // MDP0000286463 // MDP0000568581 // MDP0000296741
GO:0032559	F	adenyl ribonucleotide binding	7	50	5618	36542	0.67	1	// MDP0000288614 // MDP0000379904 // MDP0000475144 // MDP0000184039 // MDP0000284274 // MDP0000319328 // MDP0000568581
GO:0030554	F	adenyl nucleotide binding	7	50	5864	36542	0.71	1	// MDP0000288614 // MDP0000379904 // MDP0000475144 // MDP0000184039 // MDP0000284274 // MDP0000319328 // MDP0000568581
GO:0032555	F	purine ribonucleotide binding	7	50	6178	36542	0.76	1	// MDP0000288614 // MDP0000379904 // MDP0000475144 // MDP0000184039 // MDP0000284274 // MDP0000319328 // MDP0000568581
GO:0016773	F	phosphotransferase activity, alcohol group as acceptor	5	50	3197	36542	0.45	1	// MDP0000284274 // MDP0000184039 // MDP0000379904 // MDP0000475144 // MDP0000568581
GO:0032553	F	ribonucleotide binding	7	50	6178	36542	0.76	1	// MDP0000288614 // MDP0000379904 // MDP0000475144 // MDP0000184039 // MDP0000284274 // MDP0000319328 // MDP0000568581
GO:0005634	C	nucleus	9	50	1467	36542	0.00016	0.0039	// MDP0000292181 // MDP0000146640 // MDP0000550049 // MDP0000297978 // MDP0000158607 // MDP0000155354 // MDP0000233948 // MDP0000288574 // MDP0000263766
GO:0043227	C	membrane-bounded organelle	9	50	2158	36542	0.0024	0.021	// MDP0000292181 // MDP0000146640 // MDP0000550049 // MDP0000297978 // MDP0000158607 // MDP0000155354 // MDP0000233948 // MDP0000288574 // MDP0000263766
GO:0043231	C	intracellular membrane-bounded organelle	9	50	2139	36542	0.0023	0.021	// MDP0000292181 // MDP0000146640 // MDP0000550049 // MDP0000297978 // MDP0000158607 // MDP0000155354 // MDP0000233948 // MDP0000288574 // MDP0000263766
GO:0043226	C	organelle	9	50	3443	36542	0.042	0.22	// MDP0000292181 // MDP0000146640 // MDP0000550049 // MDP0000297978 // MDP0000158607 // MDP0000155354 // MDP0000233948 // MDP0000288574 // MDP0000263766
GO:0043229	C	intracellular organelle	9	50	3443	36542	0.042	0.22	// MDP0000292181 // MDP0000146640 // MDP0000550049 // MDP0000297978 // MDP0000158607 // MDP0000155354 // MDP0000233948 // MDP0000288574 // MDP0000263766
GO:0044424	C	intracellular part	10	50	4769	36542	0.11	0.47	// MDP0000292181 // MDP0000146640 // MDP0000303619 // MDP0000550049 // MDP0000297978 // MDP0000158607 // MDP0000155354 // MDP0000233948 // MDP0000288574 // MDP0000263766
GO:0005622	C	intracellular	10	50	6198	36542	0.34	1	// MDP0000292181 // MDP0000146640 // MDP0000303619 // MDP0000550049 // MDP0000297978 // MDP0000158607 // MDP0000155354 // MDP0000233948 // MDP0000288574 // MDP0000263766
GO:0005623	C	cell	15	50	9864	36542	0.37	1	// MDP0000166425 // MDP0000292181 // MDP0000296050 // MDP0000233948 // MDP0000303619 // MDP0000146640 // MDP0000530255 // MDP0000191848 // MDP0000297978 // MDP0000158607 // MDP0000155354 // MDP0000288574 // MDP0000550049 // MDP0000263766 // MDP0000296741
GO:0044464	C	cell part	15	50	9864	36542	0.37	1	// MDP0000166425 // MDP0000292181 // MDP0000296050 // MDP0000233948 // MDP0000303619 // MDP0000146640 // MDP0000530255 // MDP0000191848 // MDP0000297978 // MDP0000158607 // MDP0000155354 // MDP0000288574 // MDP0000550049 // MDP0000263766 // MDP0000296741
