# Supplementary material for: Small RNA-Sequencing Links Physiological Changes and RdDM Process to Vegetative-to-Floral Transition in Apple
Source: Front Plant Sci. 2017 May 29;8:873. doi: 10.3389/fpls.2017.00873 (PMC5447065; doi:10.3389/fpls.2017.00873)
Supplement: Supplementary file 6 [file Table6.XLSX]

## Sheet: Sheet1
Table S6 Sequencing and structure information of novel miRNA/miRNA* from Malus domestica
miR_ID	score	mature sequence	Length (nt)	Log2RPM of vegetative bud	Log2RPM of floral bud	logFC	logCPM	LR	PValue	FDR	chr	strand	hairPin_loci	expression(number of mature reads)	mature_loci	Mature-miRNA-reads	miRNA-star-reads (inclued reads map to flanking region of miRNA on precursors	sequence	hairPin 2nd second RNA Structure	mature_loop_star_seq	reads_no
novelMiR_2398	90.87	UUGGAUUUUCAUCCAACGGCC	21	11.2908	11.3805	-0.134373	11.3467	0.184285	0.667716	0.745761	chr8	+	11394984-11395089	158	11395059-11395079	158	2	cttctgagcgcagttggatgaaaatccaaagctacaaacagggaagttcctttaaagttataataattatagtcgttggattttcatccaacggcccacacttctt	.........((.(((((((((((((((((.((((...................................))))..))))))))))))))))).))...........	cagttggatgaaaatccaaagctacaaacagggaagttcctttaaagttataataattatagtcgttggattttcatccaacggcc	[t3041369] chr8+11394968-11394985|1;[t4725329] chr8+11394976-11394998|1;[t1107633] chr8+11394979-11395001|1;[t1640073] chr8+11394994-11395016|1;[t762676] chr8+11395013-11395031|1;[t5226442] chr8+11395059-11395077|3;[t5226444] chr8+11395059-11395078|5;[t5226445] chr8+11395059-11395079|133;[t5226446] chr8+11395059-11395080|2;[t5226447] chr8+11395059-11395081|1;[t4731796] chr8+11395060-11395079|9;[t…
novelMiR_2819	334.16	UUGUGUGAUCACGGUUAAGCC	21	10.6108	11.9045	-1.43814	11.5485	15.4788	8.34347e-05	0.000527602	chr10	-	240197-240285	474	240207-240227	474	16	attaatgtaacttaaccgtgaccacacaaataagagggcacggaagggcaccgttgttttgtgtgatcacggttaagccacgtcaacat	......((..(((((((((((.((((((((.....((((.(....).)).)).....)))))))).)))))))))))..))........	cttaaccgtgaccacacaaataagagggcacggaagggcaccgttgttttgtgtgatcacggttaagcc	[t1881122] chr10-240387-240407|1;[t1881123] chr10-240386-240407|1;[t1881124] chr10-240385-240407|1;[t1994423] chr10-240389-240406|1;[t1994424] chr10-240388-240406|1;[t1994425] chr10-240386-240406|1;[t1994426] chr10-240385-240406|1;[t2459240] chr10-240388-240405|1;[t2459242] chr10-240387-240405|1;[t2459243] chr10-240386-240405|3;[t2459244] chr10-240385-240405|4;[t4249467] chr10-240387-240404|1;[t5…
novelMiR_3279	85276	UUGGACUGAAGGGAGCUCCU	20	19.6338	21.2645	-1.63091	20.8089	59.3087	1.34779e-14	7.24437e-13	chr13	-	1867789-1867982	142787	1867799-1867818	142787	42	tatatgaaaggagctcttcttcagtccagtccggggcggtttaagggctgacactcagctgctgactcgttggttcaagaactcatcgtacaaatgctaaaagaagtggtgtgtttctgatccaacgaagcaggagctgagaggttggttattgcagtcgcgtcttggactgaagggagctccttacctaatta	.........((((((((.(((((((((((..((.(((.((.....(((..((.(((((((.(((..(((((((.(((..(((.(((((..................))))).)))..))).)))))))..))).)))))))..))..)))...)).))).))..)))))))))))))))))))...........	gagctcttcttcagtccagtccggggcggtttaagggctgacactcagctgctgactcgttggttcaagaactcatcgtacaaatgctaaaagaagtggtgtgtttctgatccaacgaagcaggagctgagaggttggttattgcagtcgcgtcttggactgaagggagctcct	[t2804299] chr13-1867956-1867977|1;[t3312251] chr13-1867953-1867973|1;[t3312252] chr13-1867951-1867973|17;[t2949282] chr13-1867955-1867972|16;[t2949288] chr13-1867954-1867972|25;[t2949292] chr13-1867953-1867972|376;[t2949295] chr13-1867952-1867972|2631;[t2949296] chr13-1867951-1867972|13276;[t2949298] chr13-1867950-1867972|1;[t769787] chr13-1867954-1867971|1;[t769788] chr13-1867953-1867971|20;[t7…
novelMiR_331	85.24	GCUCUCUUUUCUUCUGUCAUC	21	11.0326	10.4903	0.546511	10.7031	1.37025	0.241768	0.345383	chr10	+	37844315-37844420	94	37844390-37844410	94	2	gagatcatgttgacagaagagagagagcacaaccctccatcggctaaagagagtcttttccgttgttgggagtgtgctctcttttcttctgtcatcatctcctaca	..........(((((((((((((((((((((.(((..((.(((..((((.....)))).))).))..)))..))))))))).))))))))))))............	tgacagaagagagagagcacaaccctccatcggctaaagagagtcttttccgttgttgggagtgtgctctcttttcttctgtcatc	[t4890661] chr10+37844322-37844342|1;[t5158912] chr10+37844324-37844343|1;[t5158913] chr10+37844324-37844344|72;[t4568984] chr10+37844325-37844343|1;[t4568985] chr10+37844325-37844344|2;[t3237218] chr10+37844390-37844408|1;[t3237219] chr10+37844390-37844410|93;
novelMiR_3803	84793.7	UUGGACUGAAGGGAGCUCCU	20	19.6338	21.2645	-1.63091	20.8089	59.3087	1.34779e-14	7.24437e-13	chr16	-	393921-394114	142787	393931-393950	142787	45	tatatgaaaggagctcttcttcagtccagtccttggcagtttaagggctggcactcagctgctgactcgttggttcaaaaactcatcatacatttgctaaaagaagtggtgtttttctgatccaacgaagcaggagccgagaggttggttattgctgtcacgtcttggactgaagggagctccttacctataat	.........((((((((.(((((((((((..(.(((((((.....(((..((.(((.(((.(((..(((((((.(((.(((..((((((...(((....)))...))))))..))).))).)))))))..))).))).)))..))..)))...))))))).)..)))))))))))))))))))...........	gagctcttcttcagtccagtccttggcagtttaagggctggcactcagctgctgactcgttggttcaaaaactcatcatacatttgctaaaagaagtggtgtttttctgatccaacgaagcaggagccgagaggttggttattgctgtcacgtcttggactgaagggagctcct	[t2804299] chr16-394088-394109|1;[t3312251] chr16-394085-394105|1;[t3312252] chr16-394083-394105|17;[t2949282] chr16-394087-394104|16;[t2949288] chr16-394086-394104|25;[t2949292] chr16-394085-394104|376;[t2949295] chr16-394084-394104|2631;[t2949296] chr16-394083-394104|13276;[t2949299] chr16-394082-394104|83;[t769787] chr16-394086-394103|1;[t769788] chr16-394085-394103|20;[t769789] chr16-394084-3…	gagctcttcttcagtccagtccttggcagtttaagggctggcactcagctgctgactcgttggttcaaaaactcatcatacatttgctaaaagaagtggtgtttttctgatccaacgaagcaggagccgagaggttggttattgctgtcacgtc
novelMiR_4672	46.9	CGGTTCCTCTTTGTGAGGATT	21	7.44142	6.62341	0.894584	7.00006	3.87131	0.0491181	0.101542	chr6	-	9210961-9211063	81	9211033-9211053	81	3	ggttcctctccggttcctctttgtgaggattctgggatctctttatgagcggacataaagtgatctccgggatcctcacaaataggatccggatagtatccta	........(((((.((((.((((((((((((((((((((.(((((((......))))))).)))).)))))))))))))))).)))).)))))..........	[t801536] chr6-9211289-9211308|1;[t3761251] chr6-9211189-9211207|1;[t808708] chr6-9211060-9211081|1;[t2276238] chr6-9211035-9211053|6;[t2276239] chr6-9211034-9211053|1;[t2276240] chr6-9211033-9211053|73;[t3534443] chr6-9211033-9211052|1;[t2543472] chr6-9211029-9211047|1;[t4280506] chr6-9210976-9210998|1;[t4294335] chr6-9210972-9210991|1;[t4294336] chr6-9210971-9210991|11;
novelMiR_940	108.18	UGUCGUGUCGGGUUAUCGGGUCA	23	13.0029	12.1761	0.833428	12.5467	7.71713	0.00546993	0.0169214	chr14	+	22370091-22370200	195	22370168-22370190	195	15	acaggtgcttatcgggttacccgataacgacccaattcgttatcgtgtcgacccaaacatttgttaatttcgtgttgtgtcgtgtcgggttatcgggtcaggtcagaaat	......(((((((.(((.((((((((.((((.((((.((...............................)).)))).)))))))))))).))).))).)))).......	atcgggttacccgataacgacccaattcgttatcgtgtcgacccaaacatttgttaatttcgtgttgtgtcgtgtcgggttatcgggtca	[t1781349] chr14+22370058-22370080|1;[t1557101] chr14+22370059-22370081|1;[t2324691] chr14+22370061-22370082|1;[t3747456] chr14+22370062-22370084|2;[t3964641] chr14+22370067-22370089|1;[t4374387] chr14+22370102-22370124|2;[t1765319] chr14+22370122-22370143|1;[t1316602] chr14+22370125-22370144|3;[t347730] chr14+22370156-22370178|1;[t5097530] chr14+22370159-22370181|1;[t4396064] chr14+22370160-2237…	atcgggttacccgataacgacccaattcgttatcgtgtcgacccaaacatttgttaatttcgtgttg
xing-novel-mir-118		UAGUAUAAGUGGGAGCCUCGCGG	23	12.5284	12.7515	-0.243208	12.6695	0.504672	0.477455	0.576701
xing-novel-mir-123		UCAACUUCUACAGGUACGCAUC	22	8.87227	8.83455	-0.250816	8.84387	0.115477	0.733993	0.79903
xing-novel-mir-128		AGGUGCAGGUGCCAGUGCAGG	21	10.7073	11.4266	-0.828277	11.203	5.39137	0.0202365	0.0550741
xing-novel-mir-133		UUUCGGAUGAAGAUUGCCCAU	21	9.39528	9.88046	-0.769346	9.72849	1.57703	0.209189	0.305957
xing-novel-mir-151		AUGAGCUUCGGCGGUGACUGG	21	8.50927	9.22203	-1.48193	9.01727	3.63991	0.05641	0.119641
xing-novel-mir-17		UCACCAUUGCAUCUCAUGUUCC	22	8.86783	8.39105	0.420475	8.56287	0.26912	0.603923	0.681593
xing-novel-mir-181		CAAGGUGGUGGGACAUCGGUU	21	10.2212	9.64237	0.582558	9.86743	1.27162	0.259463	0.362238
xing-novel-mir-250		CUCUGUUUGUAGCCGUUGGAUCA	23	9.61438	9.71	-0.272444	9.67509	0.287459	0.591853	0.669729
xing-novel-mir-262		UAGCCAGGGAUGACUUGCCU	20	13.107	12.3659	0.745049	12.6937	6.11433	0.013409	0.0376855
xing-novel-mir-275		ACGGAACGGGACGGGACGGGACA	23	9.79515	9.9391	-0.303199	9.8884	0.419336	0.517269	0.611059
xing-novel-mir-276		UUGAGGAUGCAUAGUUUUCAG	21	11.7151	13.3475	-1.70066	12.9117	25.3252	4.84331e-07	4.84331e-06
xing-novel-mir-290		ACGGGACGGGACGGGACGGGACA	23	8.70441	8.90649	-0.661331	8.83903	0.756475	0.384434	0.488278
xing-novel-mir-334		GGUAUACAAAGUCAACAGAUC	21	8.86783	11.5626	-3.42858	11.0331	30.2635	3.77153e-08	4.91441e-07
xing-novel-mir-392		UAGCCAAGGAUGACUUGCCUA	21	9.16648	9.34412	-0.454755	9.28382	0.543485	0.460992	0.558385
xing-novel-mir-4		UUGGUUUGCAUUGUUGAGAUA	21	10.5044	11.7285	-1.37545	11.3878	14.9916	0.000107993	0.000673002
xing-novel-mir-409		UAGUAUAAGUGGGAGCCUCG	20	10.9412	11.6565	-0.806862	11.4313	4.50193	0.0338567	0.0861442
xing-novel-mir-486		UGCAUUUGCACCUGCACUUGU	21	14.8015	14.848	-0.0505417	14.8296	0.0219045	0.882341	0.90335
