# Supplementary material for: Small RNA-Sequencing Links Physiological Changes and RdDM Process to Vegetative-to-Floral Transition in Apple
Source: Front Plant Sci. 2017 May 29;8:873. doi: 10.3389/fpls.2017.00873 (PMC5447065; doi:10.3389/fpls.2017.00873)
Supplement: Supplementary file 7 [file Table7.XLSX]

## Sheet: Sheet2
Table S7 GO analysis of reported novel miRNAs from Malus domestica
1 Consistent between our studay and Xing's study
GO_acc	term_type	Term	queryitem	querytotal	bgitem	bgtotal	pvalue	FDR	entries
GO:0044238	P	primary metabolic process	10	33	13015	36542	0.79	1	// MDP0000268731 // MDP0000412303 // MDP0000809965 // MDP0000317420 // MDP0000277069 // MDP0000196435 // MDP0000220329 // MDP0000281786 // MDP0000413933 // MDP0000147902
GO:0006810	P	transport	5	33	3198	36542	0.16	1	// MDP0000301992 // MDP0000273257 // MDP0000271845 // MDP0000281786 // MDP0000293674
GO:0044260	P	cellular macromolecule metabolic process	6	33	8781	36542	0.84	1	// MDP0000268731 // MDP0000412303 // MDP0000809965 // MDP0000277069 // MDP0000281786 // MDP0000317420
GO:0009987	P	cellular process	16	33	15307	36542	0.28	1	// MDP0000301992 // MDP0000413933 // MDP0000494976 // MDP0000809965 // MDP0000273257 // MDP0000412303 // MDP0000302286 // MDP0000317420 // MDP0000277069 // MDP0000322500 // MDP0000292029 // MDP0000305940 // MDP0000196435 // MDP0000268731 // MDP0000293674 // MDP0000281786
GO:0044237	P	cellular metabolic process	9	33	11695	36542	0.78	1	// MDP0000413933 // MDP0000412303 // MDP0000809965 // MDP0000494976 // MDP0000317420 // MDP0000277069 // MDP0000196435 // MDP0000281786 // MDP0000268731
GO:0043170	P	macromolecule metabolic process	6	33	9868	36542	0.91	1	// MDP0000268731 // MDP0000412303 // MDP0000809965 // MDP0000277069 // MDP0000281786 // MDP0000317420
GO:0044249	P	cellular biosynthetic process	5	33	5179	36542	0.51	1	// MDP0000268731 // MDP0000277069 // MDP0000809965 // MDP0000413933 // MDP0000412303
GO:0009058	P	biosynthetic process	5	33	5483	36542	0.56	1	// MDP0000268731 // MDP0000277069 // MDP0000809965 // MDP0000413933 // MDP0000412303
GO:0008152	P	metabolic process	14	33	18069	36542	0.84	1	// MDP0000647547 // MDP0000268731 // MDP0000494976 // MDP0000809965 // MDP0000519713 // MDP0000412303 // MDP0000317420 // MDP0000277069 // MDP0000196435 // MDP0000265028 // MDP0000220329 // MDP0000281786 // MDP0000413933 // MDP0000147902
GO:0051234	P	establishment of localization	5	33	3198	36542	0.16	1	// MDP0000301992 // MDP0000273257 // MDP0000271845 // MDP0000281786 // MDP0000293674
GO:0051179	P	localization	6	33	3233	36542	0.067	1	// MDP0000301992 // MDP0000273257 // MDP0000302286 // MDP0000281786 // MDP0000271845 // MDP0000293674
GO:0005488	F	binding	19	33	24037	36542	0.88	1	// MDP0000300400 // MDP0000268731 // MDP0000319777 // MDP0000494976 // MDP0000519713 // MDP0000276332 // MDP0000302286 // MDP0000317420 // MDP0000277069 // MDP0000196435 // MDP0000287433 // MDP0000292029 // MDP0000219591 // MDP0000196475 // MDP0000281786 // MDP0000248478 // MDP0000413933 // MDP0000293674 // MDP0000305940
GO:0003676	F	nucleic acid binding	5	33	5094	36542	0.5	1	// MDP0000196475 // MDP0000277069 // MDP0000276332 // MDP0000293674 // MDP0000268731
GO:0043167	F	ion binding	6	33	5909	36542	0.45	1	// MDP0000519713 // MDP0000302286 // MDP0000277069 // MDP0000281786 // MDP0000248478 // MDP0000196475
GO:0001883	F	purine nucleoside binding	5	33	5864	36542	0.63	1	// MDP0000281786 // MDP0000319777 // MDP0000196435 // MDP0000287433 // MDP0000292029
GO:0001882	F	nucleoside binding	5	33	5886	36542	0.63	1	// MDP0000281786 // MDP0000319777 // MDP0000196435 // MDP0000287433 // MDP0000292029
GO:0043169	F	cation binding	6	33	5909	36542	0.45	1	// MDP0000519713 // MDP0000302286 // MDP0000277069 // MDP0000281786 // MDP0000248478 // MDP0000196475
GO:0000166	F	nucleotide binding	7	33	8157	36542	0.63	1	// MDP0000292029 // MDP0000494976 // MDP0000196435 // MDP0000287433 // MDP0000319777 // MDP0000305940 // MDP0000281786
GO:0016740	F	transferase activity	5	33	6584	36542	0.73	1	// MDP0000268731 // MDP0000281786 // MDP0000413933 // MDP0000196435 // MDP0000316441
GO:0017076	F	purine nucleotide binding	6	33	6433	36542	0.54	1	// MDP0000292029 // MDP0000281786 // MDP0000287433 // MDP0000319777 // MDP0000305940 // MDP0000196435
GO:0046872	F	metal ion binding	6	33	5437	36542	0.37	1	// MDP0000519713 // MDP0000302286 // MDP0000277069 // MDP0000281786 // MDP0000248478 // MDP0000196475
GO:0016787	F	hydrolase activity	6	33	5113	36542	0.31	1	// MDP0000221328 // MDP0000281786 // MDP0000265028 // MDP0000319777 // MDP0000220329 // MDP0000147902
GO:0003824	F	catalytic activity	16	33	17419	36542	0.53	1	// MDP0000647547 // MDP0000413933 // MDP0000494976 // MDP0000221328 // MDP0000276332 // MDP0000519713 // MDP0000277069 // MDP0000254182 // MDP0000265028 // MDP0000319777 // MDP0000316441 // MDP0000220329 // MDP0000196435 // MDP0000268731 // MDP0000147902 // MDP0000281786
GO:0030554	F	adenyl nucleotide binding	5	33	5864	36542	0.63	1	// MDP0000281786 // MDP0000319777 // MDP0000196435 // MDP0000287433 // MDP0000292029
GO:0032559	F	adenyl ribonucleotide binding	5	33	5618	36542	0.59	1	// MDP0000281786 // MDP0000319777 // MDP0000196435 // MDP0000287433 // MDP0000292029
GO:0005515	F	protein binding	8	33	8573	36542	0.52	1	// MDP0000300400 // MDP0000319777 // MDP0000302286 // MDP0000287433 // MDP0000292029 // MDP0000219591 // MDP0000196475 // MDP0000317420
GO:0032555	F	purine ribonucleotide binding	6	33	6178	36542	0.49	1	// MDP0000292029 // MDP0000281786 // MDP0000287433 // MDP0000319777 // MDP0000305940 // MDP0000196435
GO:0032553	F	ribonucleotide binding	6	33	6178	36542	0.49	1	// MDP0000292029 // MDP0000281786 // MDP0000287433 // MDP0000319777 // MDP0000305940 // MDP0000196435
GO:0043229	C	intracellular organelle	11	33	3443	36542	0.00014	0.0032	// MDP0000301992 // MDP0000319693 // MDP0000412303 // MDP0000809965 // MDP0000276332 // MDP0000277069 // MDP0000322500 // MDP0000319777 // MDP0000305940 // MDP0000281786 // MDP0000293674
GO:0043226	C	organelle	11	33	3443	36542	0.00014	0.0032	// MDP0000301992 // MDP0000319693 // MDP0000412303 // MDP0000809965 // MDP0000276332 // MDP0000277069 // MDP0000322500 // MDP0000319777 // MDP0000305940 // MDP0000281786 // MDP0000293674
GO:0044424	C	intracellular part	12	33	4769	36542	0.00061	0.0092	// MDP0000301992 // MDP0000319693 // MDP0000412303 // MDP0000809965 // MDP0000276332 // MDP0000302286 // MDP0000277069 // MDP0000322500 // MDP0000319777 // MDP0000305940 // MDP0000281786 // MDP0000293674
GO:0044444	C	cytoplasmic part	7	33	1966	36542	0.0016	0.017	// MDP0000301992 // MDP0000319693 // MDP0000412303 // MDP0000809965 // MDP0000302286 // MDP0000322500 // MDP0000281786
GO:0005622	C	intracellular	13	33	6198	36542	0.0019	0.017	// MDP0000319777 // MDP0000301992 // MDP0000319693 // MDP0000412303 // MDP0000809965 // MDP0000276332 // MDP0000302286 // MDP0000277069 // MDP0000322500 // MDP0000292029 // MDP0000305940 // MDP0000281786 // MDP0000293674
GO:0043227	C	membrane-bounded organelle	7	33	2158	36542	0.0028	0.018	// MDP0000301992 // MDP0000319693 // MDP0000276332 // MDP0000277069 // MDP0000322500 // MDP0000281786 // MDP0000293674
GO:0043231	C	intracellular membrane-bounded organelle	7	33	2139	36542	0.0026	0.018	// MDP0000301992 // MDP0000319693 // MDP0000276332 // MDP0000277069 // MDP0000322500 // MDP0000281786 // MDP0000293674
GO:0044446	C	intracellular organelle part	5	33	1194	36542	0.0042	0.021	// MDP0000281786 // MDP0000301992 // MDP0000322500 // MDP0000319777 // MDP0000305940
GO:0044422	C	organelle part	5	33	1194	36542	0.0042	0.021	// MDP0000281786 // MDP0000301992 // MDP0000322500 // MDP0000319777 // MDP0000305940
GO:0005623	C	cell	16	33	9864	36542	0.0068	0.028	// MDP0000300400 // MDP0000301992 // MDP0000319693 // MDP0000412303 // MDP0000809965 // MDP0000273257 // MDP0000276332 // MDP0000302286 // MDP0000319777 // MDP0000277069 // MDP0000322500 // MDP0000292029 // MDP0000305940 // MDP0000281786 // MDP0000271845 // MDP0000293674
GO:0044464	C	cell part	16	33	9864	36542	0.0068	0.028	// MDP0000300400 // MDP0000301992 // MDP0000319693 // MDP0000412303 // MDP0000809965 // MDP0000273257 // MDP0000276332 // MDP0000302286 // MDP0000319777 // MDP0000277069 // MDP0000322500 // MDP0000292029 // MDP0000305940 // MDP0000281786 // MDP0000271845 // MDP0000293674
GO:0005737	C	cytoplasm	7	33	2590	36542	0.0075	0.028	// MDP0000301992 // MDP0000319693 // MDP0000412303 // MDP0000809965 // MDP0000302286 // MDP0000322500 // MDP0000281786
GO:0032991	C	macromolecular complex	5	33	2646	36542	0.087	0.31	// MDP0000809965 // MDP0000301992 // MDP0000305940 // MDP0000319777 // MDP0000412303
GO:0016020	C	membrane	5	33	4292	36542	0.35	1	// MDP0000300400 // MDP0000273257 // MDP0000271845 // MDP0000322500 // MDP0000281786
2 Opposite between our study and Xing's study
GO_acc	term_type	Term	queryitem	querytotal	bgitem	bgtotal	pvalue	FDR	entries
GO:0023046	P	signaling process	9	11	1023	36542	5.8e-13	6.4e-12	// MDP0000620944 // MDP0000206582 // MDP0000295586 // MDP0000210537 // MDP0000287354 // MDP0000207170 // MDP0000502392 // MDP0000258248 // MDP0000301892
GO:0007165	P	signal transduction	9	11	950	36542	3e-13	6.4e-12	// MDP0000620944 // MDP0000206582 // MDP0000295586 // MDP0000210537 // MDP0000287354 // MDP0000207170 // MDP0000502392 // MDP0000258248 // MDP0000301892
GO:0023060	P	signal transmission	9	11	1023	36542	5.8e-13	6.4e-12	// MDP0000620944 // MDP0000206582 // MDP0000295586 // MDP0000210537 // MDP0000287354 // MDP0000207170 // MDP0000502392 // MDP0000258248 // MDP0000301892
GO:0023052	P	signaling	9	11	1300	36542	4.9e-12	4e-11	// MDP0000620944 // MDP0000206582 // MDP0000295586 // MDP0000210537 // MDP0000287354 // MDP0000207170 // MDP0000502392 // MDP0000258248 // MDP0000301892
GO:0006952	P	defense response	8	11	964	36542	3.7e-11	2.5e-10	// MDP0000620944 // MDP0000206582 // MDP0000300921 // MDP0000210537 // MDP0000287354 // MDP0000207170 // MDP0000301892 // MDP0000258248
GO:0050794	P	regulation of cellular process	10	11	3123	36542	2.1e-10	1.2e-09	// MDP0000620944 // MDP0000311595 // MDP0000206582 // MDP0000295586 // MDP0000210537 // MDP0000287354 // MDP0000207170 // MDP0000502392 // MDP0000258248 // MDP0000301892
GO:0050789	P	regulation of biological process	10	11	3183	36542	2.6e-10	1.2e-09	// MDP0000620944 // MDP0000311595 // MDP0000206582 // MDP0000295586 // MDP0000210537 // MDP0000287354 // MDP0000207170 // MDP0000502392 // MDP0000258248 // MDP0000301892
GO:0065007	P	biological regulation	10	11	3355	36542	4.4e-10	1.8e-09	// MDP0000620944 // MDP0000311595 // MDP0000206582 // MDP0000295586 // MDP0000210537 // MDP0000287354 // MDP0000207170 // MDP0000502392 // MDP0000258248 // MDP0000301892
GO:0006950	P	response to stress	8	11	1581	36542	1.8e-09	6.8e-09	// MDP0000620944 // MDP0000206582 // MDP0000300921 // MDP0000210537 // MDP0000287354 // MDP0000207170 // MDP0000301892 // MDP0000258248
GO:0050896	P	response to stimulus	8	11	1875	36542	7e-09	2.3e-08	// MDP0000620944 // MDP0000206582 // MDP0000300921 // MDP0000210537 // MDP0000287354 // MDP0000207170 // MDP0000301892 // MDP0000258248
GO:0009987	P	cellular process	10	11	15307	36542	0.0011	0.0034	// MDP0000620944 // MDP0000311595 // MDP0000206582 // MDP0000295586 // MDP0000210537 // MDP0000287354 // MDP0000207170 // MDP0000502392 // MDP0000258248 // MDP0000301892
GO:0043531	F	ADP binding	8	11	1009	36542	5.4e-11	1.8e-09	// MDP0000620944 // MDP0000206582 // MDP0000300921 // MDP0000210537 // MDP0000287354 // MDP0000207170 // MDP0000301892 // MDP0000258248
GO:0001883	F	purine nucleoside binding	9	11	5864	36542	2.9e-06	1.9e-05	// MDP0000620944 // MDP0000206582 // MDP0000300921 // MDP0000210537 // MDP0000287354 // MDP0000207170 // MDP0000295586 // MDP0000258248 // MDP0000301892
GO:0001882	F	nucleoside binding	9	11	5886	36542	3e-06	1.9e-05	// MDP0000620944 // MDP0000206582 // MDP0000300921 // MDP0000210537 // MDP0000287354 // MDP0000207170 // MDP0000295586 // MDP0000258248 // MDP0000301892
GO:0030554	F	adenyl nucleotide binding	9	11	5864	36542	2.9e-06	1.9e-05	// MDP0000620944 // MDP0000206582 // MDP0000300921 // MDP0000210537 // MDP0000287354 // MDP0000207170 // MDP0000295586 // MDP0000258248 // MDP0000301892
GO:0032559	F	adenyl ribonucleotide binding	9	11	5618	36542	2e-06	1.9e-05	// MDP0000620944 // MDP0000206582 // MDP0000300921 // MDP0000210537 // MDP0000287354 // MDP0000207170 // MDP0000295586 // MDP0000258248 // MDP0000301892
GO:0005515	F	protein binding	10	11	8573	36542	4.4e-06	1.9e-05	// MDP0000620944 // MDP0000311595 // MDP0000206582 // MDP0000295586 // MDP0000210537 // MDP0000287354 // MDP0000207170 // MDP0000502392 // MDP0000258248 // MDP0000301892
GO:0032555	F	purine ribonucleotide binding	9	11	6178	36542	4.5e-06	1.9e-05	// MDP0000620944 // MDP0000206582 // MDP0000300921 // MDP0000210537 // MDP0000287354 // MDP0000207170 // MDP0000295586 // MDP0000258248 // MDP0000301892
GO:0032553	F	ribonucleotide binding	9	11	6178	36542	4.5e-06	1.9e-05	// MDP0000620944 // MDP0000206582 // MDP0000300921 // MDP0000210537 // MDP0000287354 // MDP0000207170 // MDP0000295586 // MDP0000258248 // MDP0000301892
GO:0017076	F	purine nucleotide binding	9	11	6433	36542	6.4e-06	2.3e-05	// MDP0000620944 // MDP0000206582 // MDP0000300921 // MDP0000210537 // MDP0000287354 // MDP0000207170 // MDP0000295586 // MDP0000258248 // MDP0000301892
GO:0000166	F	nucleotide binding	9	11	8157	36542	4.9e-05	0.00016	// MDP0000620944 // MDP0000206582 // MDP0000300921 // MDP0000210537 // MDP0000287354 // MDP0000207170 // MDP0000295586 // MDP0000258248 // MDP0000301892
GO:0005488	F	binding	11	11	24037	36542	0.01	0.03	// MDP0000620944 // MDP0000311595 // MDP0000206582 // MDP0000300921 // MDP0000210537 // MDP0000287354 // MDP0000207170 // MDP0000502392 // MDP0000295586 // MDP0000258248 // MDP0000301892
GO:0005622	C	intracellular	10	11	6198	36542	1.8e-07	1e-06	// MDP0000620944 // MDP0000311595 // MDP0000206582 // MDP0000295586 // MDP0000210537 // MDP0000287354 // MDP0000207170 // MDP0000502392 // MDP0000258248 // MDP0000301892
GO:0044464	C	cell part	10	11	9864	36542	1.7e-05	3.1e-05	// MDP0000620944 // MDP0000311595 // MDP0000206582 // MDP0000295586 // MDP0000210537 // MDP0000287354 // MDP0000207170 // MDP0000502392 // MDP0000258248 // MDP0000301892
GO:0005623	C	cell	10	11	9864	36542	1.7e-05	3.1e-05	// MDP0000620944 // MDP0000311595 // MDP0000206582 // MDP0000295586 // MDP0000210537 // MDP0000287354 // MDP0000207170 // MDP0000502392 // MDP0000258248 // MDP0000301892
