# Supplementary material for: Small RNA-Sequencing Links Physiological Changes and RdDM Process to Vegetative-to-Floral Transition in Apple
Source: Front Plant Sci. 2017 May 29;8:873. doi: 10.3389/fpls.2017.00873 (PMC5447065; doi:10.3389/fpls.2017.00873)
Supplement: Supplementary file 8 [file Table8.XLSX]

## Sheet: Sheet1
Table S8 Sequencing data of top 40 differentially expressed siRNAs from Malus domestica
Name	Log2RPM of vegetative bud	Log2RPM of floral bud	logFC	logCPM	LR	PValue	FDR
repeat_1028150	8.2887	11.2847	-4.36587	10.7444	52.5832	4.12398e-13	2.69198e-12
repeat_1039352	8.2887	11.189	-4.26874	10.6629	43.888	3.4771e-11	1.68759e-10
repeat_1039411	8.87327	12.4831	-4.37387	11.8848	87.1198	1.02143e-20	2.2565e-19
repeat_1039784	8.51061	11.7412	-4.30949	11.1813	60.4322	7.61587e-15	6.55726e-14
repeat_1039882	8.2887	11.564	-4.68399	11.014	38.8904	4.4827e-10	1.83597e-09
repeat_1039981	8.51061	11.7892	-4.35672	11.2235	65.7823	5.03591e-16	5.2616e-15
repeat_1040003	8.2887	11.2488	-4.33456	10.719	44.4672	2.58649e-11	1.27959e-10
repeat_1040200	8.70383	12.5037	-4.70425	11.8987	87.7379	7.47302e-21	1.69098e-19
repeat_1062664	8.2887	11.2968	-4.37766	10.7535	48.0673	4.11844e-12	2.30142e-11
repeat_1085094	8.2887	11.2404	-4.31753	10.7017	44.7985	2.18392e-11	1.09236e-10
repeat_1117604	8.2887	11.4575	-4.58004	10.9182	30.0162	4.28444e-08	1.29534e-07
repeat_1117835	8.51167	11.819	-4.40302	11.2608	39.8877	2.68986e-10	1.14002e-09
repeat_1119810	8.2887	11.5976	-4.71616	11.0441	42.6027	6.70666e-11	3.11675e-10
repeat_1260363	8.87327	12.3768	-4.26692	11.7874	77.6349	1.23959e-18	1.983e-17
repeat_1265373	8.2887	11.3464	-4.43935	10.8087	46.2664	1.03217e-11	5.43176e-11
repeat_1265458	8.51061	11.7855	-4.36528	11.2257	51.1014	8.77155e-13	5.43666e-12
repeat_1265459	8.51061	11.7855	-4.36528	11.2257	51.1014	8.77155e-13	5.43666e-12
repeat_1265460	8.51061	11.7855	-4.36528	11.2257	51.1014	8.77155e-13	5.43666e-12
repeat_1265461	8.51061	11.7855	-4.36528	11.2257	51.1014	8.77155e-13	5.43666e-12
repeat_1265663	8.2887	11.7197	-4.82771	11.1493	60.3151	8.08243e-15	6.92913e-14
repeat_1265811	8.2887	11.6017	-4.70545	11.0409	54.7265	1.38525e-13	9.7353e-13
repeat_1266082	8.51061	12.0645	-4.65371	11.4831	60.2663	8.2853e-15	7.08952e-14
repeat_1267023	8.51061	11.9538	-4.53885	11.3805	57.4955	3.38747e-14	2.62254e-13
repeat_1267275	8.51061	12.0567	-4.64636	11.4762	59.3423	1.32499e-14	1.09687e-13
repeat_1267817	8.51061	12.0287	-4.61091	11.4477	67.4378	2.17439e-16	2.41367e-15
repeat_1269060	8.51167	11.9099	-4.49117	11.3417	49.6067	1.87869e-12	1.10671e-11
repeat_1269362	8.70277	12.3318	-4.52583	11.7339	87.3805	8.95271e-21	1.99878e-19
repeat_1270144	8.87222	12.6031	-4.50502	11.9974	78.719	7.16046e-19	1.18871e-17
repeat_1270145	8.87222	12.6031	-4.50502	11.9974	78.719	7.16046e-19	1.18871e-17
repeat_1270178	8.2887	11.3045	-4.3918	10.7691	47.9644	4.34021e-12	2.41608e-11
repeat_1289450	8.51061	12.1963	-4.77692	11.5991	88.0755	6.30044e-21	1.44071e-19
repeat_853499	8.2887	11.3309	-4.41803	10.7922	50.4337	1.23261e-12	7.46954e-12
repeat_853530	8.2887	11.2614	-4.34389	10.7284	48.4819	3.33355e-12	1.88937e-11
repeat_853832	8.51061	11.9538	-4.53885	11.3805	57.4955	3.38747e-14	2.62254e-13
repeat_853972	8.2887	11.5169	-4.63522	10.9708	37.5293	9.00518e-10	3.51255e-09
repeat_854465	8.51061	11.6991	-4.26421	11.142	60.5168	7.29535e-15	6.30009e-14
repeat_854466	8.51061	11.6991	-4.26421	11.142	60.5168	7.29535e-15	6.30009e-14
repeat_855585	8.2887	11.5398	-4.6556	10.9908	41.4494	1.2096e-10	5.41002e-10
repeat_856374	8.2887	11.254	-4.35712	10.7295	33.0047	9.19379e-09	3.07776e-08
repeat_873607	8.2887	11.3373	-4.44269	10.8049	36.673	1.39701e-09	5.29399e-09
