# Supplementary material for: Small RNA-Sequencing Links Physiological Changes and RdDM Process to Vegetative-to-Floral Transition in Apple
Source: Front Plant Sci. 2017 May 29;8:873. doi: 10.3389/fpls.2017.00873 (PMC5447065; doi:10.3389/fpls.2017.00873)
Supplement: Supplementary file 9 [file Table9.XLSX]

## Sheet: Sheet1
Table S9 GO analysis of top40 significant differentially expressed siRNAs from Malus domestica
GO_acc	term_type	Term	queryitem	querytotal	bgitem	bgtotal	pvalue	FDR	entries
GO:0055114	P	oxidation reduction	7	32	3191	36542	0.019	0.4	// MDP0000311464 // MDP0000286141 // MDP0000156554 // MDP0000307340 // MDP0000209821 // MDP0000210560 // MDP0000455515
GO:0044238	P	primary metabolic process	10	32	13015	36542	0.75	1	// MDP0000165108 // MDP0000692845 // MDP0000197534 // MDP0000300456 // MDP0000307719 // MDP0000286141 // MDP0000312371 // MDP0000247441 // MDP0000197911 // MDP0000305547
GO:0044260	P	cellular macromolecule metabolic process	7	32	8781	36542	0.68	1	// MDP0000165108 // MDP0000197534 // MDP0000300456 // MDP0000286141 // MDP0000312371 // MDP0000247441 // MDP0000197911
GO:0019538	P	protein metabolic process	5	32	6434	36542	0.69	1	// MDP0000300456 // MDP0000197911 // MDP0000165108 // MDP0000305547 // MDP0000692845
GO:0009987	P	cellular process	11	32	15307	36542	0.85	1	// MDP0000165108 // MDP0000268430 // MDP0000197534 // MDP0000300456 // MDP0000307719 // MDP0000286141 // MDP0000228862 // MDP0000312371 // MDP0000247441 // MDP0000197911 // MDP0000083486
GO:0044237	P	cellular metabolic process	8	32	11695	36542	0.85	1	// MDP0000165108 // MDP0000197534 // MDP0000300456 // MDP0000307719 // MDP0000286141 // MDP0000312371 // MDP0000247441 // MDP0000197911
GO:0043170	P	macromolecule metabolic process	9	32	9868	36542	0.51	1	// MDP0000165108 // MDP0000692845 // MDP0000197534 // MDP0000300456 // MDP0000286141 // MDP0000312371 // MDP0000247441 // MDP0000197911 // MDP0000305547
GO:0008152	P	metabolic process	17	32	18069	36542	0.41	1	// MDP0000311464 // MDP0000165108 // MDP0000692845 // MDP0000197534 // MDP0000300456 // MDP0000210560 // MDP0000321586 // MDP0000286141 // MDP0000312371 // MDP0000247441 // MDP0000156554 // MDP0000307340 // MDP0000197911 // MDP0000209821 // MDP0000307719 // MDP0000305547 // MDP0000455515
GO:0016705	F	oxidoreductase activity, acting on paired donors, with incorporation or reduction of molecular oxygen	7	32	1095	36542	3.8e-05	0.0021	// MDP0000311464 // MDP0000286141 // MDP0000156554 // MDP0000307340 // MDP0000209821 // MDP0000210560 // MDP0000455515
GO:0020037	F	heme binding	6	32	964	36542	0.00017	0.0032	// MDP0000286141 // MDP0000156554 // MDP0000307340 // MDP0000209821 // MDP0000210560 // MDP0000455515
GO:0046906	F	tetrapyrrole binding	6	32	970	36542	0.00018	0.0032	// MDP0000286141 // MDP0000156554 // MDP0000307340 // MDP0000209821 // MDP0000210560 // MDP0000455515
GO:0009055	F	electron carrier activity	6	32	1132	36542	0.00041	0.0055	// MDP0000286141 // MDP0000156554 // MDP0000307340 // MDP0000209821 // MDP0000210560 // MDP0000455515
GO:0005506	F	iron ion binding	6	32	1210	36542	0.00058	0.0062	// MDP0000286141 // MDP0000156554 // MDP0000307340 // MDP0000209821 // MDP0000210560 // MDP0000455515
GO:0046872	F	metal ion binding	11	32	5437	36542	0.0049	0.044	// MDP0000265846 // MDP0000241035 // MDP0000289531 // MDP0000286141 // MDP0000312371 // MDP0000156554 // MDP0000307340 // MDP0000209821 // MDP0000649828 // MDP0000210560 // MDP0000455515
GO:0043169	F	cation binding	11	32	5909	36542	0.0093	0.056	// MDP0000265846 // MDP0000241035 // MDP0000289531 // MDP0000286141 // MDP0000312371 // MDP0000156554 // MDP0000307340 // MDP0000209821 // MDP0000649828 // MDP0000210560 // MDP0000455515
GO:0043167	F	ion binding	11	32	5909	36542	0.0093	0.056	// MDP0000265846 // MDP0000241035 // MDP0000289531 // MDP0000286141 // MDP0000312371 // MDP0000156554 // MDP0000307340 // MDP0000209821 // MDP0000649828 // MDP0000210560 // MDP0000455515
GO:0046914	F	transition metal ion binding	9	32	4152	36542	0.0077	0.056	// MDP0000265846 // MDP0000241035 // MDP0000286141 // MDP0000312371 // MDP0000156554 // MDP0000307340 // MDP0000209821 // MDP0000210560 // MDP0000455515
GO:0016491	F	oxidoreductase activity	7	32	3638	36542	0.035	0.19	// MDP0000311464 // MDP0000286141 // MDP0000156554 // MDP0000307340 // MDP0000209821 // MDP0000210560 // MDP0000455515
GO:0005488	F	binding	23	32	24037	36542	0.3	1	// MDP0000300456 // MDP0000209821 // MDP0000241035 // MDP0000228862 // MDP0000312371 // MDP0000247441 // MDP0000197911 // MDP0000692845 // MDP0000286141 // MDP0000203334 // MDP0000156554 // MDP0000307340 // MDP0000649828 // MDP0000210560 // MDP0000268430 // MDP0000265846 // MDP0000197534 // MDP0000289531 // MDP0000307719 // MDP0000088811 // MDP0000266324 // MDP0000319295 // MDP0000455515
GO:0003676	F	nucleic acid binding	6	32	5094	36542	0.28	1	// MDP0000265846 // MDP0000268430 // MDP0000197534 // MDP0000289531 // MDP0000312371 // MDP0000247441
GO:0000166	F	nucleotide binding	5	32	8157	36542	0.87	1	// MDP0000300456 // MDP0000312371 // MDP0000247441 // MDP0000197911 // MDP0000289531
GO:0016740	F	transferase activity	5	32	6584	36542	0.71	1	// MDP0000300456 // MDP0000197911 // MDP0000321586 // MDP0000286141 // MDP0000214500
GO:0003824	F	catalytic activity	17	32	17419	36542	0.33	1	// MDP0000311464 // MDP0000692845 // MDP0000300456 // MDP0000210560 // MDP0000321586 // MDP0000286141 // MDP0000214500 // MDP0000490697 // MDP0000247441 // MDP0000156554 // MDP0000307340 // MDP0000197911 // MDP0000209821 // MDP0000307719 // MDP0000305547 // MDP0000455515 // MDP0000083486
GO:0005515	F	protein binding	6	32	8573	36542	0.8	1	// MDP0000692845 // MDP0000088811 // MDP0000203334 // MDP0000266324 // MDP0000228862 // MDP0000319295
GO:0005623	C	cell	8	32	9864	36542	0.67	1	// MDP0000265846 // MDP0000165108 // MDP0000242848 // MDP0000241035 // MDP0000268430 // MDP0000286141 // MDP0000247441 // MDP0000083486
GO:0005622	C	intracellular	6	32	6198	36542	0.47	1	// MDP0000265846 // MDP0000165108 // MDP0000242848 // MDP0000241035 // MDP0000247441 // MDP0000268430
GO:0044464	C	cell part	8	32	9864	36542	0.67	1	// MDP0000265846 // MDP0000165108 // MDP0000242848 // MDP0000241035 // MDP0000268430 // MDP0000286141 // MDP0000247441 // MDP0000083486
